# Supplementary material for: Quantitative proteomic analysis of cerebrospinal fluid reveals CD163, A2M and full-length APP as potential diagnostic biomarkers of paediatric bacterial meningitis
Source: Proteome Sci. 2022 May 6;20:8. doi: 10.1186/s12953-022-00191-5 (PMC9074227; doi:10.1186/s12953-022-00191-5)
Supplement: Supplementary file 1 — Additional file 1: Table S1. [file 12953_2022_191_MOESM1_ESM.xlsx]

## Sheet: Table S1
Protein accession	Protein description	Gene name	Mol. weight [kDa]	Sequence coverage [%]	MS/MS Counts	Peptides	Unique peptides	CSF_01	CSF_14	CSF_46	CSF_62	CSF_79	CSF_85	CSF_126	CSF_140	CSF_143	CSF_150	CSF_07	CSF_59	CSF_65	CSF_92	CSF_97	CSF_117	CSF_125	CSF_137	CSF_138	CSF_147	CSF_90	CSF_108	CSF_113	CSF_135	CSF_144
A0A075B6H9	Immunoglobulin lambda variable 4-69 OS=Homo sapiens OX=9606 GN=IGLV4-69 PE=1 SV=1	IGLV4-69	12.773	43.7	59	6	6	1.50167	1.42463	12.2262	0	6.99426	4.40624	0.573263	2.07387	0.909401	6.84893	0.574967	0.693487	1.146	0.146298	0.341918	0.133072	0.171546	0	0.267158	0.173759	0	0.341559	0.432568	0.195985	0.817799
A0A075B6I0	Immunoglobulin lambda variable 8-61 OS=Homo sapiens OX=9606 GN=IGLV8-61 PE=3 SV=7	IGLV8-61	12.814	20.5	44	3	3	2.848	1.5745	6.54804	0.472719	2.51576	0.477965	0.530526	2.93224	1.24047	11.53	1.63203	0.152066	1.57193	0.515583	0.314606	0.231994	0.158476	0.244135	1.15851	0.70759	0.581792	0	0.372368	0.172104	0.26749
A0A075B6I9	Immunoglobulin lambda variable 7-46 OS=Homo sapiens OX=9606 GN=IGLV7-46 PE=3 SV=4	IGLV7-46	12.468	15.4	32	2	1	2.25354	1.00324	3.22425	0.656941	4.72554	0.757489	0	1.8738	0.718022	4.41905	0	0	1.57542	0	0	0	0	0	0	0	0	0.256612	0	0	0.896743
A0A075B6J9	Immunoglobulin lambda variable 2-18 OS=Homo sapiens OX=9606 GN=IGLV2-18 PE=3 SV=2	IGLV2-18	12.412	24.6	27	2	2	0	0.869237	10.5167	1.22177	8.14108	0	0.207789	1.40158	0	12.1018	1.19384	0.37348	0	0.165765	0.151788	0.183711	0.370866	0.138767	0	0.201882	0	0.443024	0	0	0.386289
A0A075B6K4	Immunoglobulin lambda variable 3-10 OS=Homo sapiens OX=9606 GN=IGLV3-10 PE=3 SV=2	IGLV3-10	12.441	35.7	95	7	3	3.42588	1.59213	6.90725	2.30103	4.62582	2.72909	1.03232	2.74938	1.64	3.76393	0.668684	0.575677	0.681662	0.544489	0.209562	0.260845	0.137237	0.277533	0.194596	0.514246	0.130214	0.911414	0.436292	0.18528	1.07609
A0A075B6K5	Immunoglobulin lambda variable 3-9 OS=Homo sapiens OX=9606 GN=IGLV3-9 PE=3 SV=1	IGLV3-9	12.332	40	3	4	2	1.16198	0	0	0	0	0	0	0	0	0	0	0	0	0	0	0	0	0	1.18654	0	0	0	0	0	0
A0A075B6S2	Immunoglobulin kappa variable 2D-29 OS=Homo sapiens OX=9606 GN=IGKV2D-29 PE=3 SV=1	IGKV2D-29	13.143	45.8	46	5	4	2.07749	0.632974	12.6676	1.06709	5.16977	0	0	1.13052	1.18599	4.58581	0	0	0	0.507914	0	0	0.414978	0.125125	0	0	0.377812	0	0	0	0.410816
A0A087WSX0	Immunoglobulin lambda variable 5-45 OS=Homo sapiens OX=9606 GN=IGLV5-45 PE=3 SV=1	IGLV5-45	13.162	26.8	6	2	1	0	0	33.5495	0.392774	1.0267	0.403283	0.28221	0.299033	0	0	0	0	0.284535	0	0	0	0	0	0.264684	0	0	0.26959	0.207285	0	0.216138
A0A087WW87	Immunoglobulin kappa variable 2-40 OS=Homo sapiens OX=9606 GN=IGKV2-40 PE=3 SV=2	IGKV2-40	13.31	28.1	40	3	2	0	0	2.5491	1.15052	1.84489	0.499303	0	1.17032	1.21254	14.7222	0	0	1.96643	0.429456	0	0	0.729479	0.230964	0.545035	0	0.795394	0	0.278035	0	0.248329
A0A0A0MS15	Immunoglobulin heavy variable 3-49 OS=Homo sapiens OX=9606 GN=IGHV3-49 PE=3 SV=1	IGHV3-49	13.056	60.5	73	6	4	2.4006	1.43874	7.32705	1.73794	8.56037	1.86705	0.553368	1.09179	1.79226	4.80021	0.661085	0.482099	1.21495	0.974535	0.193806	0.231994	0.687818	0.342448	0.627491	0.500184	0.405395	0.282568	0.511386	0.250333	0.528082
A0A0A0MT36	Immunoglobulin kappa variable 6D-21 OS=Homo sapiens OX=9606 GN=IGKV6D-21 PE=3 SV=1	IGKV6D-21	12.34	28.9	29	2	1	1.9325	1.10374	3.33245	1.27565	2.71974	1.10103	1.56874	1.68878	0	3.73217	0	0	1.28041	0	0	0	0	0	0	0	0	0	0	0.429025	0.454503
A0A0B4J1U3	Immunoglobulin lambda variable 1-36 OS=Homo sapiens OX=9606 GN=IGLV1-36 PE=1 SV=5	IGLV1-36	12.478	38.5	34	3	3	0	0.666474	5.66083	3.12655	7.43848	3.65729	0.291053	0	0	0	0	0	0	0.110903	0	0.102454	0	0.120421	0	0	0	0.898436	0.374851	0	0.29125
A0A0B4J1U7	Immunoglobulin heavy variable 6-1 OS=Homo sapiens OX=9606 GN=IGHV6-1 PE=3 SV=1	IGHV6-1	13.481	35.5	23	3	3	0	2.24274	8.37872	1.60759	2.64268	2.52212	0	1.48118	0	1.41743	0	0	0.791636	0	0	0	0	0	0	0	0	0.53446	0.214732	0	0.480562
A0A0B4J1V0	Immunoglobulin heavy variable 3-15 OS=Homo sapiens OX=9606 GN=IGHV3-15 PE=3 SV=1	IGHV3-15	12.926	45.4	39	6	5	1.07913	0.918605	0	1.46682	9.3083	0	0.681579	1.70492	0.902417	3.49395	0	0	0	0.379313	0	0	0	0.195214	0	0	0	0	0.264382	0.401027	0
A0A0B4J1V1	Immunoglobulin heavy variable 3-21 OS=Homo sapiens OX=9606 GN=IGHV3-21 PE=1 SV=1	IGHV3-21	12.839	61.5	20	6	2	0	0	6.0763	1.56415	5.79757	3.7085	0	0.442095	0.400919	1.93755	0	0	0.669443	0	0	0	0	0	0	0	0	0.263691	0	0	0
A0A0B4J1X8	Immunoglobulin heavy variable 3-43 OS=Homo sapiens OX=9606 GN=IGHV3-43 PE=3 SV=1	IGHV3-43	13.077	38.1	19	4	2	0	0	7.65597	1.39383	2.91918	0	0	0.848694	0	0	0.538662	0	0.938268	0	0	0	0	0	0	0	0	0.376364	0	0	0
A0A0B4J1Y8	Immunoglobulin lambda variable 9-49 OS=Homo sapiens OX=9606 GN=IGLV9-49 PE=1 SV=1	IGLV9-49	13.024	16.3	27	2	2	1.07913	0	6.17152	0.962818	2.03527	5.17226	0	0	0	0	0	0.472072	0	0	0	0	0	0	0	0	0	0.434175	0.543658	0	0
A0A0B4J1Y9	Immunoglobulin heavy variable 3-72 OS=Homo sapiens OX=9606 GN=IGHV3-72 PE=3 SV=1	IGHV3-72	13.203	54.6	34	7	6	1.92214	0	1.9735	0	1.05843	0.637998	0	1.08534	0.571344	26.6096	1.06804	0	0.793382	0.244813	0.156515	0	0.735197	0.444523	0.749526	0	0.259786	0.13214	0.285482	0	0
A0A0B4J2H0	Immunoglobulin heavy variable 1-69D OS=Homo sapiens OX=9606 GN=IGHV1-69D PE=1 SV=1	IGHV1-69D	12.66	60.7	9	4	1	3.04477	0	0	2.26106	0	0	0	0.697026	1.6372	0	0	0	0	0	0	0	0	0	0	0	0	0.240684	0	0	0
A0A0C4DH29	Immunoglobulin heavy variable 1-3 OS=Homo sapiens OX=9606 GN=IGHV1-3 PE=3 SV=1	IGHV1-3	13.008	47.9	40	4	3	0.5696	1.22363	9.42173	3.48978	7.98696	3.80025	0.583579	2.53748	1.33826	2.59267	0.332653	0	0.75236	0.182873	0.161242	0	0	0.0479803	0	0.135592	0	0.13273	0	0.299741	0.72276
A0A0C4DH31	Immunoglobulin heavy variable 1-18 OS=Homo sapiens OX=9606 GN=IGHV1-18 PE=3 SV=1	IGHV1-18	12.82	60.7	49	5	4	2.07956	0.863947	10.534	2.51827	7.05092	3.52713	0.252	1.18215	1.1357	5.02255	0.382467	0.279901	1.00547	0.516763	0.246853	0	0	0.256365	0	0.127557	0	0.350408	0.350026	0	0.840026
A0A0C4DH32	Immunoglobulin heavy variable 3-20 OS=Homo sapiens OX=9606 GN=IGHV3-20 PE=3 SV=2	IGHV3-20	12.673	26.5	5	4	1	0	0	1.66622	0	9.73212	0	0.367684	0	0	0	0	0	0	0.142169	0.142334	0	0	0	0	0	0	0	0	0	0.237599
A0A0C4DH33	Immunoglobulin heavy variable 1-24 OS=Homo sapiens OX=9606 GN=IGHV1-24 PE=3 SV=1	IGHV1-24	12.824	47	27	3	3	0	0	5.69545	0.38756	6.40045	1.48297	0	1.12621	0.586711	8.03211	0.168015	0	0	0	0	0	0	0	0	0	0	0	0.157636	0	0
A0A0C4DH34	Immunoglobulin heavy variable 4-28 OS=Homo sapiens OX=9606 GN=IGHV4-28 PE=3 SV=1	IGHV4-28	13.124	26.5	11	3	3	0	1.01558	0	0	0	0	0	0	0	0	0	0	1.17916	0.632976	0	0	0	0	0	0	0	0	0	0	0
A0A0C4DH38	Immunoglobulin heavy variable 5-51 OS=Homo sapiens OX=9606 GN=IGHV5-51 PE=3 SV=1	IGHV5-51	12.674	47	83	4	4	2.02156	1.80547	8.48692	5.40499	3.70337	2.28954	0.228421	6.5002	1.89982	4.51037	0.448322	0.255671	0.815202	0.353947	0.145486	0.0818454	0.263037	0.165579	0.251491	0.197362	0.0942927	0.39996	0.250728	0.209984	0.560273
A0A0C4DH43	Immunoglobulin heavy variable 2-70D OS=Homo sapiens OX=9606 GN=IGHV2-70D PE=3 SV=1	IGHV2-70D	13.312	33.6	8	3	3	0	0	6.82935	1.73273	1.96728	0	0	0	0	0	0	0	0	0	0	0	0	0	0	0	0	0	0.345682	0	0
A0A0C4DH67	Immunoglobulin kappa variable 1-8 OS=Homo sapiens OX=9606 GN=IGKV1-8 PE=3 SV=1	IGKV1-8	12.537	42.6	23	3	2	1.78337	0	9.87183	0	1.02443	0	0	0	0.877272	3.80364	0	0	0	0	0	0	0	0	0	0	0	0	0	0	0.62772
A0A0C4DH68	Immunoglobulin kappa variable 2-24 OS=Homo sapiens OX=9606 GN=IGKV2-24 PE=3 SV=1	IGKV2-24	13.079	32.5	34	3	3	3.20219	1.76492	6.14988	1.19223	0	0	0	1.26605	1.38995	7.92491	1.09168	0.592388	1.02468	0	0	0	0	0	0.793228	0	0.370756	0.296136	0.275553	0	0.395487
A0A0C4DH73	Immunoglobulin kappa variable 1-12 OS=Homo sapiens OX=9606 GN=IGKV1-12 PE=3 SV=1	IGKV1-12	12.645	29.1	3	2	1	0	0	0	0	0	4.50013	0	0.438868	0	0	0	0	0	0	0	0	0	0	0	0	0	0	0	0	0.37096
A0A0J9YVY3	Immunoglobulin heavy variable 7-4-1 OS=Homo sapiens OX=9606 GN=IGHV7-4-1 PE=3 SV=1	IGHV7-4-1	12.848	47	19	3	2	0	0	3.95566	0.352802	3.79403	2.16151	0	0.168878	0	0	0.142686	0	2.50408	0	0	0	0	0	0	0	0	0	0	0	0
A0A0J9YX35	Immunoglobulin heavy variable 3-64D OS=Homo sapiens OX=9606 GN=IGHV3-64D PE=3 SV=1	IGHV3-64D	12.822	38.5	21	4	4	2.91842	1.51984	3.67435	0.731672	2.15766	0	0	0	1.35083	13.6661	0.815592	0.899026	0.953105	0.33625	0.254731	0	0	0.348563	0	0.361579	0.482368	0.411169	0	0	0
A6NGN9	IgLON family member 5 OS=Homo sapiens OX=9606 GN=IGLON5 PE=1 SV=4	IGLON5	36.794	6.2	6	2	2	0	0	0	0	0	0	0	0	0	0	0	0.788737	0	0	0	0	0	0	0	0	0	0.661881	0.579653	0	0
A6NLU5	V-set and transmembrane domain-containing protein 2B OS=Homo sapiens OX=9606 GN=VSTM2B PE=3 SV=2	VSTM2B	30.297	18.6	92	5	5	0.946571	1.5075	0	2.16547	0.766059	1.91186	1.28211	1.90499	0.33666	0	0.819813	0.601579	0.150996	0.788122	0.46692	0.473997	0.873251	0.598813	0.982052	0.795976	0.610016	0.539769	0.497112	1.3159	0.903641
I3L3R5	Coiled-coil domain-containing glutamate-rich protein 2 OS=Homo sapiens OX=9606 GN=CCER2 PE=2 SV=1	CCER2	30.351	22.9	20	5	5	1.01285	3.06084	0	2.68164	0.840852	1.4659	0.621895	1.09287	0	0	0	0.41275	0	0.285517	0.322484	0.441612	0	0.279885	0.458456	0.379156	0.339967	0.424147	1.77806	1.73669	1.41333
O00264	Membrane-associated progesterone receptor component 1 OS=Homo sapiens OX=9606 GN=PGRMC1 PE=1 SV=3	PGRMC1	21.671	15.9	5	2	2	0	0	0	0	0	0	0.776631	0	0	0	0	0	0	0	0	0	0	0.469454	0	0	0	0	0	0.780645	0
O00299	Chloride intracellular channel protein 1 OS=Homo sapiens OX=9606 GN=CLIC1 PE=1 SV=4	CLIC1	26.922	7.5	20	1	1	0	1.62916	0	1.92564	0	1.69421	0	0.958411	0	4.66124	0.881447	0.657559	1.30921	0	0	0	0	0	0	0.390204	0	0	0	0	0
O00391	Sulfhydryl oxidase 1 OS=Homo sapiens OX=9606 GN=QSOX1 PE=1 SV=3	QSOX1	82.577	39.8	211	20	20	1.39189	1.58508	3.41035	1.45465	1.58425	3.01075	0.868	1.05092	1.23349	1.64374	0.778443	0.956677	0.66857	0.529741	0.729004	0.892645	0.707423	0.444994	0.76107	0.574007	0.761398	0.682528	0.726739	0.872049	0.885246
O00451	GDNF family receptor alpha-2 OS=Homo sapiens OX=9606 GN=GFRA2 PE=1 SV=2	GFRA2	51.543	28.7	140	11	11	0.503319	1.31003	0	2.57389	0.820454	1.96947	1.022	1.10363	0.19557	0	0.678816	0.821322	0.0820439	0.981614	0.822493	0.425714	0.748268	0.562122	0.775087	0.480097	0.974358	0.751548	0.690123	1.49459	0.868384
O00461	Golgi integral membrane protein 4 OS=Homo sapiens OX=9606 GN=GOLIM4 PE=1 SV=1	GOLIM4	81.879	12.2	24	6	6	1.2759	1.0385	1.02137	1.29303	0	1.07755	0.890842	1.42417	0.613252	0	0.65602	0.52471	0	0.983383	0.571963	0.782536	0.653509	0.791204	1.3061	0.635776	0.80694	0.701405	0.485941	0.873696	0.938131
O00462	Beta-mannosidase OS=Homo sapiens OX=9606 GN=MANBA PE=1 SV=3	MANBA	100.89	10	38	7	7	0	0	0	0	0	0	0.666105	0	0	0	0	0.558131	0	0.752728	0.617658	0.715411	0.612664	0.593638	0.850122	0.464529	0.493914	0.60053	0.691985	0.724649	0.775644
O00468	Agrin OS=Homo sapiens OX=9606 GN=AGRN PE=1 SV=6	AGRN	217.32	19	191	25	25	2.5166	1.88834	0.908849	3.05703	1.11736	2.28314	1.23716	1.49194	0.33666	0.269987	0.537818	0.882315	0.132667	0.632976	0.877116	0.934451	0.593059	0.538132	0.44114	0.548395	0.548437	0.643594	1.00229	0.999687	1.0439
O00533	Neural cell adhesion molecule L1-like protein OS=Homo sapiens OX=9606 GN=CHL1 PE=1 SV=4	CHL1	135.07	36.7	1004	40	40	0.78087	1.23068	0.259671	2.29756	0.902046	2.01641	0.762631	1.12514	0.553184	0.146905	0.914375	0.954171	0.194636	1.00934	0.921759	0.455155	1.17958	0.688658	0.97628	0.711607	0.911496	0.729721	0.766458	1.1405	0.927401
O00560	Syntenin-1 OS=Homo sapiens OX=9606 GN=SDCBP PE=1 SV=1	SDCBP	32.444	13.8	10	3	3	0	0	0	0	0	0	0.659474	0	0	0	0.711743	0	0	0	0	0.623556	0	0.529665	0	0.523787	0	0.435355	0.508283	0.974983	0.991782
O00584	Ribonuclease T2 OS=Homo sapiens OX=9606 GN=RNASET2 PE=1 SV=2	RNASET2	29.48	46.1	100	11	11	0.360401	0.872763	0.709768	1.15747	0.967773	1.44243	0.764842	0.666908	1.0016	0	1.06466	1.35606	1.09625	0.760986	0.835098	1.11522	0.698438	0.95302	0.587087	0.5037	1.02118	0.828236	0.757149	0.424084	0.599362
O14498	Immunoglobulin superfamily containing leucine-rich repeat protein OS=Homo sapiens OX=9606 GN=ISLR PE=2 SV=1	ISLR	45.997	23.4	151	7	7	1.60938	2.03821	4.76496	3.30208	1.94235	3.46098	0.935789	1.64576	0.630015	1.57625	0.802927	0.841375	0.554232	0.397601	0.40652	0.510503	0.652692	0.527313	0.80807	0.524792	0.551003	0.496706	0.562276	0.950279	1.01554
O14594	Neurocan core protein OS=Homo sapiens OX=9606 GN=NCAN PE=1 SV=3	NCAN	143.09	32.5	548	33	33	1.15991	1.86013	0.363539	3.44807	1.68624	3.34575	1.36537	1.69739	0.476353	0.0516151	0.502357	0.616618	0.137031	0.650673	0.682785	0.399806	0.76869	0.520257	0.688508	0.542871	0.413092	0.917313	0.963814	1.14873	1.17803
O14672	Disintegrin and metalloproteinase domain-containing protein 10 OS=Homo sapiens OX=9606 GN=ADAM10 PE=1 SV=1	ADAM10	84.141	9.8	10	5	5	0	0	0	0	0	0	0	0	0	0	0	0	0	0	0.533623	0	0	0.441701	0	0	0.632467	0	0.65723	0	0
O14773	Tripeptidyl-peptidase 1 OS=Homo sapiens OX=9606 GN=TPP1 PE=1 SV=2	TPP1	61.247	34.5	96	11	11	0	0.583605	0	0.408416	0	0.352072	0.861368	0.293655	0.382759	0	0.684726	0.904039	0.347377	0.772195	0.662301	1.11227	0.82097	1.16188	1.04554	0.500184	1.00515	0.758037	1.13324	0.412556	0.679072
O14786	Neuropilin-1 OS=Homo sapiens OX=9606 GN=NRP1 PE=1 SV=3	NRP1	103.13	19.4	74	12	12	2.11891	2.88453	5.30595	1.9604	2.52482	4.17793	0.630737	1.33919	1.50449	1.9574	0.705833	0.853908	0.527175	0.483138	0.465869	0.251424	0.688635	0.372553	0.589561	0.496669	0.45222	0.596991	0.726118	1.05404	0.876049
O14791	Apolipoprotein L1 OS=Homo sapiens OX=9606 GN=APOL1 PE=1 SV=5	APOL1	43.974	20.1	61	7	7	2.85007	1.13195	7.22751	0.460554	5.02925	1.07755	0.453895	0.403372	2.80504	14.5118	0.424682	1.00012	1.62691	0	0.402318	0.328559	0.543229	0.145352	0.445263	0.268171	0.2925	0.566316	0.321478	0.680182	0.745753
O14793	Growth/differentiation factor 8 OS=Homo sapiens OX=9606 GN=MSTN PE=1 SV=1	MSTN	42.75	9.6	14	3	2	0	0	0	0	0	0	0	0	0	0	0	0	0	0	0	0.53229	0	0.40501	0	0	0	0.681348	0.500835	1.04909	0
O14917	Protocadherin-17 OS=Homo sapiens OX=9606 GN=PCDH17 PE=2 SV=2	PCDH17	126.23	8.9	37	7	6	0	0.613579	0	0.945439	0	1.42536	0.849579	0.518467	0	0	0.677127	0.801269	0	0.883688	0.70852	0.546421	1.13792	0.578586	0.709122	0.49466	1.47789	0.539769	0.556691	0.702416	0.636917
O15031	Plexin-B2 OS=Homo sapiens OX=9606 GN=PLXNB2 PE=1 SV=3	PLXNB2	205.12	15.9	83	20	20	0.588241	0	0	1.21134	0	0.422487	0.886421	0.259234	0	0	1.01485	0.663408	0	0.40291	0.497382	1.06988	0.627368	1.1059	0.675315	0.913489	0.83773	0.479009	0.808039	0.451259	0.926634
O15204	ADAM DEC1 OS=Homo sapiens OX=9606 GN=ADAMDEC1 PE=1 SV=2	ADAMDEC1	52.775	10.9	8	4	4	0	0	0	1.31736	0	0	0.734631	0	0	0	0	0	0	0	0	0	0	0	0	0	0	0	0	0	0.954227
O15240	Neurosecretory protein VGF OS=Homo sapiens OX=9606 GN=VGF PE=1 SV=2	VGF	67.257	58.4	681	37	37	0.801582	0.975026	0.489047	2.27844	0.394362	2.60747	1.01684	1.78237	0.58252	0.230283	0.774221	1.0937	0.150123	0.748598	0.861884	0.561142	1.00069	0.682073	0.803122	0.58857	0.785131	0.546848	0.688261	1.67575	1.03547
O15335	Chondroadherin OS=Homo sapiens OX=9606 GN=CHAD PE=1 SV=2	CHAD	40.475	14.2	21	4	4	0	0	0	0	0	0	0.608631	0	0	0	0	0.593223	0	0.687837	0	0.475763	0.510554	0	0	0.836151	0	0.562186	0.993603	0.704063	0.607026
O15354	Prosaposin receptor GPR37 OS=Homo sapiens OX=9606 GN=GPR37 PE=1 SV=2	GPR37	67.113	10	33	4	4	0	0.789895	0	1.07231	0	0	0.733895	0.684118	0	0	0.531908	0.762	0	0.691377	0.422276	0.751329	0.789112	0.615277	0.833631	0.716629	0.923042	0.438895	0.7677	0.913223	0.971855
O15394	Neural cell adhesion molecule 2 OS=Homo sapiens OX=9606 GN=NCAM2 PE=1 SV=2	NCAM2	93.045	39.4	219	25	25	0.300334	0.564211	0	1.333	0.718464	1.02848	0.652105	0.630336	0.535024	0.123082	1.29515	1.21318	0.158851	1.13204	0.698016	0.630622	1.48673	0.887165	1.33826	0.692022	1.18411	0.595811	0.751564	0.640656	0.800937
O43157	Plexin-B1 OS=Homo sapiens OX=9606 GN=PLXNB1 PE=1 SV=3	PLXNB1	232.3	4.5	13	6	6	0	0	0	0	0	0	0.551158	0	0	0	0.542039	0	0	0.531511	0.482676	0.753684	0	0.83354	0	0.3892	0.728042	0	0.513868	0	0
O43291	Kunitz-type protease inhibitor 2 OS=Homo sapiens OX=9606 GN=SPINT2 PE=1 SV=2	SPINT2	28.228	4	41	1	1	0.571671	1.10197	0	1.70839	0	1.4531	0.816421	0.864829	0.315706	0	0.816436	0.618289	0	0.700226	1.01735	0.542888	0.533427	0.542836	0.654701	0.549901	0.762039	0.973355	0.490906	1.5267	1.0462
O43493	Trans-Golgi network integral membrane protein 2 OS=Homo sapiens OX=9606 GN=TGOLN2 PE=1 SV=4	TGOLN2	45.879	22.9	105	9	9	0.538531	1.0385	0.921832	1.55024	0	1.46804	0.804631	1.58982	0.420476	0	0.757335	0.827171	0.233039	1.09075	0.751063	0.869681	0.635537	0.626096	0.848473	0.814557	0.459276	0.994592	0.587721	1.19897	0.775644
O43505	Beta-1,4-glucuronyltransferase 1 OS=Homo sapiens OX=9606 GN=B4GAT1 PE=1 SV=1	B4GAT1	47.119	50.6	317	17	17	0.938286	0.816342	0.337572	2.10812	0.99497	1.98014	0.848105	0.789533	1.19577	0.0873487	1.0216	0.990934	0.308101	0.651853	0.821443	0.643576	1.29476	0.88105	1.12058	0.606649	1.34832	0.488447	0.659092	0.903341	0.795572
O43529	Carbohydrate sulfotransferase 10 OS=Homo sapiens OX=9606 GN=CHST10 PE=1 SV=1	CHST10	42.206	11	5	4	4	0	0	0	0	0	0	0	0	0	0	0	0	0	0	0.428053	0	0	0	0	0.508219	0	0	0	0	0.899809
O43556	Epsilon-sarcoglycan OS=Homo sapiens OX=9606 GN=SGCE PE=1 SV=6	SGCE	49.85	5	30	3	3	0	0	0	0	0	0	1.106	0	0	0	0.620559	0.584033	0	0.634155	0.469546	0.627089	0	0.350915	0.682737	0.58857	0.763322	0	0.564138	0.715591	1.01018
O43866	CD5 antigen-like OS=Homo sapiens OX=9606 GN=CD5L PE=1 SV=1	CD5L	38.087	52.4	151	13	13	1.03149	0.439026	7.53046	0.872445	2.15539	1.11596	0.0250526	0.344211	5.16724	39.6603	0.249912	0.307474	2.539	0.523252	0.182776	0.0370954	0.462357	0.0131711	0.311684	0.0175768	0.102632	0.053682	0.0384781	0.100463	0.138727
O43897	Tolloid-like protein 1 OS=Homo sapiens OX=9606 GN=TLL1 PE=1 SV=1	TLL1	114.71	1.3	5	2	2	0	0	0	1.81093	0	0	0	0	0	0	0	0	0	0	0.532572	0.514036	0	0	0	0	0	0.598761	0	0.869579	0
O60241	Adhesion G protein-coupled receptor B2 OS=Homo sapiens OX=9606 GN=ADGRB2 PE=1 SV=2	ADGRB2	172.65	3.1	70	6	6	0.915502	0.812816	0	1.73968	0.636872	2.12097	0.968947	1.21012	0.505689	0	0.892423	0.98425	0.146632	0.772785	0.82827	0.535823	0.941053	0.533428	0.78828	0.664904	0.748569	0.612329	0.623717	1.25249	1.16577
O60245	Protocadherin-7 OS=Homo sapiens OX=9606 GN=PCDH7 PE=1 SV=2	PCDH7	116.07	5	10	4	4	0	0	0	0	0	1.6238	0	0	0	0	0	0	0	0.549208	0.633414	0	1.05378	0.471806	0.681912	0	0.640164	0	0	0.809466	0
O60279	Sushi domain-containing protein 5 OS=Homo sapiens OX=9606 GN=SUSD5 PE=1 SV=3	SUSD5	68.02	21.5	57	8	8	0	0.983842	1.7398	1.79703	0.577944	2.10177	0.834842	1.00036	0.708244	0	0.736228	0.939131	0.244386	0.792842	0.835623	0.856138	1.13384	0.777093	1.00844	0.587566	0.667105	0.459541	0.572827	1.39495	0.506621
O60568	Multifunctional procollagen lysine hydroxylase and glycosyltransferase LH3 OS=Homo sapiens OX=9606 GN=PLOD3 PE=1 SV=1	PLOD3	84.784	5.7	8	4	4	0	0	0	0	0	0	0.648421	0	0	0	0	0	0	0.422967	0.544127	0.655352	0	0.704181	0	0	0.566398	0.593451	0.538693	0	0
O60883	G-protein coupled receptor 37-like 1 OS=Homo sapiens OX=9606 GN=GPR37L1 PE=1 SV=2	GPR37L1	52.77	9.6	34	3	3	0.229911	0	0	0	0	0	0.314632	0	0.653763	0	1.40407	0.553954	0	0.303215	0.717974	0.620612	0.284276	0.799671	0.989473	0.452476	0.38102	0	2.30186	0.241275	0.75725
O60888	Protein CutA OS=Homo sapiens OX=9606 GN=CUTA PE=1 SV=2	CUTA	19.116	40.8	69	4	4	0	0	0	0.849852	0	0	0.902631	0.571174	0.699862	0	0.954057	0.738605	0	0.595221	0.428579	0.555842	0.939419	0.624214	0.932578	0.636781	0.84671	0.480778	0.706259	1.0985	0.75725
O75071	EF-hand calcium-binding domain-containing protein 14 OS=Homo sapiens OX=9606 GN=EFCAB14 PE=1 SV=1	EFCAB14	55.031	6.9	22	2	2	0	1.30297	0	1.96908	0	0	0.766316	1.00359	0	0	0.809682	0	0	0.338609	0	0	0	0.658083	0.545859	0.421842	0.702384	0.519123	0.793765	0.953572	1.00328
O75077	Disintegrin and metalloproteinase domain-containing protein 23 OS=Homo sapiens OX=9606 GN=ADAM23 PE=1 SV=1	ADAM23	91.925	5.8	12	3	3	0	0	0	0	0	0	0	0	0	0	0	0.612441	0	0.661291	0.574064	0.385086	0	0.572941	0	0.546386	0.890328	0.559237	0.516971	0.760882	0
O75078	Disintegrin and metalloproteinase domain-containing protein 11 OS=Homo sapiens OX=9606 GN=ADAM11 PE=2 SV=3	ADAM11	83.418	12.5	13	6	6	0	0	0	0.86028	0	0	0.534947	0	0	0	0.67966	0	0	1.03176	0.453264	0.473408	1.59783	0.544247	0.699228	0.471057	0.873009	0.482548	0.655989	0.742765	0.399319
O75144	ICOS ligand OS=Homo sapiens OX=9606 GN=ICOSLG PE=1 SV=2	ICOSLG	33.348	6.6	26	2	2	0	0	0	0	0	0	0.609368	1.18645	0	0	0	0	0	0.714383	0.478475	0	0.702522	0.591757	0	0	0.713931	0.40114	0	0	0.794806
O75173	A disintegrin and metalloproteinase with thrombospondin motifs 4 OS=Homo sapiens OX=9606 GN=ADAMTS4 PE=1 SV=3	ADAMTS4	90.196	4.9	24	3	3	0	0.957395	0	1.30693	0	1.01568	1.05442	1.43063	0	0	0.413706	0.701006	0	0.489627	0.533623	0.491073	0.441118	0.72676	0.589561	0.406776	0.313026	0.953888	1.07925	1.00051	1.37194
O75326	Semaphorin-7A OS=Homo sapiens OX=9606 GN=SEMA7A PE=1 SV=1	SEMA7A	74.823	34.4	177	19	19	0	0.306789	0	1.03234	0.707131	0.798031	0.537158	0.442095	0.456796	0	0.885669	1.06028	0	0.730901	0.826169	0.729543	1.33643	0.963369	0.90207	0.619204	1.60298	0.531511	0.562897	0.52043	0.5802
O75368	SH3 domain-binding glutamic acid-rich-like protein OS=Homo sapiens OX=9606 GN=SH3BGRL PE=1 SV=1	SH3BGRL	12.774	38.6	3	2	2	0	0	0	2.43485	2.34577	0	0	0	0	0	0	0	0	0	0	0	0	0	0	0	0	0.33271	0	0	0
O75493	Carbonic anhydrase-related protein 11 OS=Homo sapiens OX=9606 GN=CA11 PE=1 SV=2	CA11	36.238	6.4	8	2	2	0	0.992658	0	0	0	0	0	0.864829	0	0	0.934638	1.20065	0	0.620587	0.589296	0.520513	0	0.479803	0	0.543875	0.790904	0.488447	0	0.787233	0.6967
O75503	Ceroid-lipofuscinosis neuronal protein 5 OS=Homo sapiens OX=9606 GN=CLN5 PE=1 SV=2	CLN5	41.496	10.1	16	3	3	0	0	0	0	0	0	0.75821	0	0	0	0	0	0	0.543309	0.498958	0.731309	0	0.412066	0	0	0	0.553337	0.647921	0	0
O75509	Tumor necrosis factor receptor superfamily member 21 OS=Homo sapiens OX=9606 GN=TNFRSF21 PE=1 SV=1	TNFRSF21	71.844	9.3	35	5	5	0.963141	1.31179	0	2.03686	0.858983	2.02708	0.744947	0.854072	0.713831	0	0.644199	0.719388	0.420693	0.789302	0.726903	0.59176	0.875702	0.891869	1.00184	0.520272	0.778075	0.623537	0.619373	1.17426	0.941963
O75636	Ficolin-3 OS=Homo sapiens OX=9606 GN=FCN3 PE=1 SV=2	FCN3	32.903	17.7	14	4	4	0	0	5.51368	0	0.917911	0	0	0	1.12173	7.51993	0	0	0.544632	0	0	0	0	0	0	0	0	0	0	0	0
O75711	Scrapie-responsive protein 1 OS=Homo sapiens OX=9606 GN=SCRG1 PE=1 SV=1	SCRG1	11.081	61.2	51	4	4	2.3219	1.74553	0	2.39662	0	2.85925	0.845158	1.80711	0.575535	0	1.36945	0.631658	0.428548	0.371645	0	0.343869	0.819337	0.549892	0.911964	0.174763	0.697253	0.281388	0.673366	1.69551	0.393954
O75787	Renin receptor OS=Homo sapiens OX=9606 GN=ATP6AP2 PE=1 SV=2	ATP6AP2	39.008	19.1	65	6	6	0	0	0	0.862018	0	1.70702	0.977789	0.481895	0.575535	0	0.827412	1.50228	0.429421	0.328581	0.492655	1.18293	0.696804	0.460517	0.721491	0.405772	1.51189	0.145708	1.12579	0.758411	0.681371
O75882	Attractin OS=Homo sapiens OX=9606 GN=ATRN PE=1 SV=2	ATRN	158.54	15.3	207	17	17	3.4321	1.53571	4.87316	1.57979	2.95091	1.75823	0.951263	1.1004	1.64558	4.04583	0.710055	0.890671	0.755851	0.624127	0.471647	0.498138	0.902659	0.383842	0.816315	0.428873	0.903157	0.393471	0.229007	0.852286	0.751885
O94760	N(G),N(G)-dimethylarginine dimethylaminohydrolase 1 OS=Homo sapiens OX=9606 GN=DDAH1 PE=1 SV=3	DDAH1	31.121	27.4	17	5	5	0	0	0	0	0	0	0.910737	0	0	0	0	0	0	0.613508	0.497382	0	0.472977	0.557418	0.655526	0.523787	0.498404	0	0.557311	1.10591	0.886779
O94769	Extracellular matrix protein 2 OS=Homo sapiens OX=9606 GN=ECM2 PE=2 SV=1	ECM2	79.788	17.3	151	9	9	1.28833	1.32061	2.38897	1.60412	1.57745	1.40189	1.302	0.877737	0.535024	0.754375	0.664463	0.915736	0.408474	0.457772	0.690663	0.777237	0.713958	0.596461	0.989473	0.687	1.2226	0.430046	0.870101	1.06639	1.41256
O94772	Lymphocyte antigen 6H OS=Homo sapiens OX=9606 GN=LY6H PE=1 SV=1	LY6H	14.669	40.7	114	6	6	1.69016	2.34853	0.835275	3.36291	1.58425	3.28388	1.16789	1.4715	0.359011	0.206461	0.526842	0.676776	0.243513	0.53741	0.749488	0.476352	0.859364	0.690069	0.718193	0.630754	0.718421	0.417658	0.593307	1.28872	1.04697
O94856	Neurofascin OS=Homo sapiens OX=9606 GN=NFASC PE=1 SV=4	NFASC	150.02	27.5	215	28	28	0	0.239789	0	1.07057	0.566612	0.725482	0.658737	0.323773	0.124327	0	1.04609	1.03689	0.141395	0.850653	0.80411	0.717178	1.41158	0.788852	1.30033	0.699053	1.22645	0.563366	0.853965	0.704063	0.820098
O94910	Adhesion G protein-coupled receptor L1 OS=Homo sapiens OX=9606 GN=ADGRL1 PE=1 SV=1	ADGRL1	162.71	10.7	149	12	12	0.756014	0.833974	0	2.83632	0.636872	1.61527	1.15463	1.00359	0.331072	0	0.656864	0.787065	0.0654605	0.719103	0.711147	0.618257	0.854463	0.624214	0.665421	0.703572	1.05903	0.66778	0.855827	1.02192	1.037
O94919	Endonuclease domain-containing 1 protein OS=Homo sapiens OX=9606 GN=ENDOD1 PE=1 SV=2	ENDOD1	55.016	22.8	114	9	9	0	0	0	0.914156	0.228911	0.774559	0.635895	0.59699	0.557375	1.22288	0.821502	1.02603	0.308101	1.04768	0.679633	0.925619	1.1322	0.806257	1.13707	0.74877	1.17	0.690787	0.587101	0.58219	0.820865
O94985	Calsyntenin-1 OS=Homo sapiens OX=9606 GN=CLSTN1 PE=1 SV=1	CLSTN1	109.79	47.3	553	44	44	0.882362	0.895684	0.116852	1.34516	0.541681	1.19491	0.767053	0.928293	0.501498	0.349395	0.936326	0.986756	0.198127	0.73562	0.867662	0.861438	0.826689	0.671254	1.0777	0.868292	0.720345	1.26595	0.9303	1.29449	1.08759
O95158	Neurexophilin-4 OS=Homo sapiens OX=9606 GN=NXPH4 PE=2 SV=3	NXPH4	33.065	6.5	9	2	2	0	0	0	0	0	0	0	0	0	0	0	0	0	0.896076	0.295173	1.03219	0.413344	0.608691	0.977929	0	0.364342	0.361026	0	0	0
O95185	Netrin receptor UNC5C OS=Homo sapiens OX=9606 GN=UNC5C PE=1 SV=2	UNC5C	103.14	4.4	13	4	4	0	0	0	1.34343	0	1.22479	0.725053	0.971319	0	0	0	0	0	0.609969	0	0	0	0.44076	0	0.480097	0.371398	0.800511	0	1.09109	1.20945
O95336	6-phosphogluconolactonase OS=Homo sapiens OX=9606 GN=PGLS PE=1 SV=2	PGLS	27.547	12.8	4	2	2	0	0	0	2.75116	0	0	0	0.885267	0	0	0	0	0	0	0.31198	0	0	0	0	0	0	0	0	0	0
O95390	Growth/differentiation factor 11 OS=Homo sapiens OX=9606 GN=GDF11 PE=1 SV=1	GDF11	45.09	9.3	15	3	2		0	0	1.69623	0	0	0.658737	1.0294	0	0	0	0	0	0.60466	0.530471	0	0	0.456283	0.94	0	0	0.878379	0	0.732884	0.497424
O95428	Papilin OS=Homo sapiens OX=9606 GN=PAPLN PE=2 SV=4	PAPLN	137.7	10.6	31	8	8	0	0	0	1.78139	0	1.99508	0.867263	1.20796	0	0	0.690636	1.06362	0	0.407039	0.268387	0.645342	0.825872	0.305286	0.846	0.423349	0.759473	0.441844	0.608822	1.06309	1.24011
O95445	Apolipoprotein M OS=Homo sapiens OX=9606 GN=APOM PE=1 SV=2	APOM	21.253	34.6	25	6	6	4.09698	1.10903	13.927	0.933273	7.57673	0	0.196737	0.82503	0.983439	11.7444	0.536129	0.458704	1.35809	0.20057	0.19118	0	0.55875	0.0686777	0.427947	0.269175	0.173832	0.215318	0.181219	1.48718	0.410049
O95502	Neuronal pentraxin receptor OS=Homo sapiens OX=9606 GN=NPTXR PE=3 SV=2	NPTXR	52.846	36.8	168	14	14	0.292049	0.305026	0	1.63192	0.401161	2.19992	0.717684	1.0563	0.508483	0	0.964188	1.24911	0.136158	0.848883	0.857157	0.657707	1.34296	0.686306	1.24426	0.671432	0.903157	0.661881	0.436912	1.04333	0.605493
O95633	Follistatin-related protein 3 OS=Homo sapiens OX=9606 GN=FSTL3 PE=1 SV=1	FSTL3	27.663	11.8	4	2	2	0	1.18308	0	0	0	0	0	0	0	0	0	0	0	0	0	0.802556	0	0.454402	0	0	0	0	0	0	0
O95967	EGF-containing fibulin-like extracellular matrix protein 2 OS=Homo sapiens OX=9606 GN=EFEMP2 PE=1 SV=3	EFEMP2	49.405	31.4	74	10	10	1.25726	1.77197	1.51908	1.77096	1.35534	1.56405	1.11779	1.19936	0.698465	0	0.617182	0.878973	0.341268	0.474879	0.674906	0.817277	0.85528	0.532958	0.789105	0.72366	0.845427	0.631796	0.795007	1.00216	1.10292
O95998	Interleukin-18-binding protein OS=Homo sapiens OX=9606 GN=IL18BP PE=1 SV=2	IL18BP	21.099	12.9	10	2	2	0	0	0	0	0	0	0	0	1.44303	0	0	0	0.788145	0	0.558833	0	0	0	0	0	0	0	0	0	0
P00338	L-lactate dehydrogenase A chain OS=Homo sapiens OX=9606 GN=LDHA PE=1 SV=2	LDHA	36.688	47.6	91	13	12	0.859578	1.47576	1.61862	2.3132	2.23698	1.43603	0.853263	0.992832	0.860509	8.73884	0.66784	0.988427	0.76807	0.666011	0.664402	0.431602	0.686184	0.5593	0.538438	0.51073	0.543947	0.840625	0.821072	0.907458	0.84999
P00441	Superoxide dismutase [Cu-Zn] OS=Homo sapiens OX=9606 GN=SOD1 PE=1 SV=2	SOD1	15.936	81.8	146	8	8	0.550958	0.900974	1.37626	1.41816	0.895247	1.15224	0.749368	0.865905	0.530833	0.980688	1.04355	0.822993	0.279298	1.04768	0.782051	0.959181	0.878969	0.742754	1.12553	0.788443	0.937796	0.913774	0.826037	0.872049	0.980286
P00450	Ceruloplasmin OS=Homo sapiens OX=9606 GN=CP PE=1 SV=1	CP	122.2	66.9	1775	65	57	4.05348	1.98532	4.7087	2.11507	2.81719	2.99155	0.766316	0.964865	3.85273	3.43042	0.780976	0.828842	0.70261	0.485498	0.366078	0.389207	0.736014	0.227671	0.593684	0.404265	0.364983	0.518533	0.459254	0.636538	0.484395
P00488	Coagulation factor XIII A chain OS=Homo sapiens OX=9606 GN=F13A1 PE=1 SV=4	F13A1	83.266	10.9	24	6	6	2.62223	0	10.2743	9.91668	1.45053	0.610259	0.266	1.68556	0.684496	3.62894	0.337719	0.475414	1.40347	0.269	0.27679	0.317372	0.408443	0	0.293544	0	0.184095	0.642414	0	0.611011	0.247562
P00492	Hypoxanthine-guanine phosphoribosyltransferase OS=Homo sapiens OX=9606 GN=HPRT1 PE=1 SV=2	HPRT1	24.579	15.6	12	3	3	0	0	0	0	0	0	0	0	0	0	0	0	0	0.510274	0.408095	0	0	0.557888	0	0.461515	0.64273	0.548028	0.833485	0.805349	0
P00558	Phosphoglycerate kinase 1 OS=Homo sapiens OX=9606 GN=PGK1 PE=1 SV=3	PGK1	44.614	54.2	108	16	16	1.07499	1.28358	3.21559	1.99689	2.15539	1.66007	0.456842	0.615276	0.923371	26.7366	0.764934	0.47625	0.931285	0.440074	0.523118	0.444556	0.366782	0.324573	0.408982	0.450467	0.510592	0.621177	0.543658	0.577249	0.419247
P00736	Complement C1r subcomponent OS=Homo sapiens OX=9606 GN=C1R PE=1 SV=2	C1R	80.118	57.7	826	37	36	2.18933	1.94653	4.50097	1.42859	1.67944	3.1025	0.501789	1.39836	1.79226	2.82295	1.35679	1.51063	1.13552	0.569265	1.02365	0.728365	0.362697	0.424767	0.393316	0.269175	0.298914	0.544489	0.60634	0.312093	0.639217
P00738	Haptoglobin OS=Homo sapiens OX=9606 GN=HP PE=1 SV=1	HP	45.205	70	694	34	17	2.95571	2.09639	4.03356	0.611755	3.20476	1.6302	0.437684	0.0150592	8.62884	9.11603	0.162105	0.58821	4.93572	0.317373	0.268387	0.166046	0.284276	0.0508027	0.0972982	0.183803	0.0160362	0.00648903	0.163221	0.169634	0.393954
P00739	Haptoglobin-related protein OS=Homo sapiens OX=9606 GN=HPR PE=2 SV=2	HPR	39.029	47.1	35	21	4	3.41346	0.116368	5.29729	0.590899	3.81443	0.610259	0.0648421	0	9.36083	17.5571	0	0.504658	3.7714	0.0412938	0.0388662	0.022375	0.0669847	0.0112895	0.0527719	0.0371623	0.0211678	0	0.0266864	0.0329386	0.0574835
P00740	Coagulation factor IX OS=Homo sapiens OX=9606 GN=F9 PE=1 SV=2	F9	51.778	25.8	38	9	9	2.41925	1.742	5.98109	0.722983	2.4251	0	0.582105	0.59699	3.43645	3.45424	0.831634	1.36191	1.12679	0.383443	0.412822	0.435135	0.617566	0.258247	0.964736	0.55191	0.756907	0.514403	0.489664	0.64395	0.783309
P00742	Coagulation factor X OS=Homo sapiens OX=9606 GN=F10 PE=1 SV=2	F10	54.731	18.9	64	6	6	2.2059	1.44755	5.6868	1.87176	2.79453	1.10743	0.888631	1.40696	1.98364	2.05666	0.812215	0.548941	1.14774	0.531511	0.342443	0.635332	0.794013	0.381961	1.07358	0.51525	0.649144	0.615868	0.508283	1.07627	0.505855
P00746	Complement factor D OS=Homo sapiens OX=9606 GN=CFD PE=1 SV=5	CFD	27.033	55.3	150	9	9	1.93457	1.46518	3.98595	1.55372	3.89829	2.89339	0.735368	1.27465	0.892638	4.41905	0.60705	0.950829	0.859715	0.489627	0.692239	0.913842	0.560384	0.613865	0.932578	0.291272	0.749852	0.490807	0.425741	0.648067	0.527316
P00748	Coagulation factor XII OS=Homo sapiens OX=9606 GN=F12 PE=1 SV=3	F12	67.791	38.2	210	18	18	2.25147	0.788132	3.86477	3.43417	6.18287	1.13943	0.473053	0.84977	1.15945	7.57154	1.13811	0.528052	1.47504	0.273129	0.594548	0.406872	0.707423	0.145822	0.564	0.297298	0.54972	0.650083	0.422018	1.08039	0.618523
P00915	Carbonic anhydrase 1 OS=Homo sapiens OX=9606 GN=CA1 PE=1 SV=2	CA1	28.87	55.9	16	10	10	0.449466	0	0.727079	0	0	0	0	0	0	11.9827	0	0	0	0	0	0	0.487681	0	0	0	0	0	0	0	0
P01008	Antithrombin-III OS=Homo sapiens OX=9606 GN=SERPINC1 PE=1 SV=1	SERPINC1	52.602	54.3	823	28	24	2.25976	1.21305	4.45336	1.57631	4.34478	1.37628	0.603474	1.04554	1.9557	5.05431	0.856962	1.1689	1.37293	0.501425	0.367653	0.380964	0.885504	0.248839	0.944947	0.454485	0.562549	0.639465	0.4847	0.72959	0.600128
P01009	Alpha-1-antitrypsin OS=Homo sapiens OX=9606 GN=SERPINA1 PE=1 SV=3	SERPINA1	46.736	77	1739	51	51	2.16862	3.65855	8.21859	1.54155	3.90282	4.48092	0.493684	0.745431	2.89723	4.11333	0.843454	0.785394	1.24637	0.388752	0.256307	0.237882	0.679649	0.206033	0.682737	0.310857	0.320082	0.445384	0.31341	0.656302	0.464467
P01011	Alpha-1-antichymotrypsin OS=Homo sapiens OX=9606 GN=SERPINA3 PE=1 SV=2	SERPINA3	47.65	60.8	1061	25	25	1.28626	4.73584	16.2165	0.971508	3.25008	3.4119	0.353684	0.382934	3.88766	1.89388	0.757335	0.638342	1.942	0.296726	0.390238	0.501671	0.367599	0.240372	0.310035	0.254612	0.259145	0.253662	0.378575	0.353266	0.42921
P01019	Angiotensinogen OS=Homo sapiens OX=9606 GN=AGT PE=1 SV=1	AGT	53.154	45.4	541	20	20	2.29911	1.32589	4.16772	1.52243	2.45456	3.01075	0.565158	0.940125	1.88586	1.43331	1.05368	0.979236	0.934776	0.652443	0.454314	0.617668	0.782577	0.519786	0.892175	0.524792	0.949983	0.444794	0.589583	0.5229	0.714329
P01023	Alpha-2-macroglobulin OS=Homo sapiens OX=9606 GN=A2M PE=1 SV=3	A2M	163.29	70.8	2195	94	82	5.40602	1.87071	9.28324	1.22177	2.12366	2.41756	0.304316	1.22517	4.43525	11.403	0.525153	0.467895	1.69761	0.424147	0.242651	0.170757	0.504019	0.164638	0.451859	0.213432	0.275822	0.236555	0.205423	0.459493	0.424612
P01033	Metalloproteinase inhibitor 1 OS=Homo sapiens OX=9606 GN=TIMP1 PE=1 SV=1	TIMP1	23.171	55.6	184	8	8	0.925859	2.08229	5.55263	1.12445	0.890714	1.50858	0.624842	0.797063	3.51049	4.70095	0.761557	0.868947	1.85646	0.593451	0.740034	0.704813	0.463991	0.715941	0.466702	0.344002	0.671595	0.40055	0.471046	0.559956	0.667575
P01034	Cystatin-C OS=Homo sapiens OX=9606 GN=CST3 PE=1 SV=1	CST3	15.799	67.1	1184	14	14	1.49753	1.96239	1.04734	1.76575	1.03803	1.70488	0.998421	1.5995	0.525246	0.547915	0.86625	0.747796	0.189399	0.750958	0.835098	0.609425	0.734381	0.494385	0.88228	0.745757	0.688273	0.844754	0.759011	1.12321	1.2723
P01127	Platelet-derived growth factor subunit B OS=Homo sapiens OX=9606 GN=PDGFB PE=1 SV=1	PDGFB	27.283	5	34	1	1	0	1.742	0	0.384085	0	1.79664	0.829684	1.33704	0.377171	0	0	0.719388	0	0.628846	0.717449	0.757217	0.661678	0.632211	0.485666	0.876829	0.679292	0.451283	0.47539	1.39413	0.735023
P01210	Proenkephalin-A OS=Homo sapiens OX=9606 GN=PENK PE=1 SV=1	PENK	30.787	40.4	229	12	12	1.60938	1.43168	0.515014	3.05877	0.634605	2.56266	1.03084	1.86734	0.667733	0.448655	0.868783	0.994276	0.156232	0.656572	0.697491	0.413938	0.704973	0.696185	0.604403	0.439921	0.889046	0.80287	0.720533	1.22449	1.10138
P01213	Proenkephalin-B OS=Homo sapiens OX=9606 GN=PDYN PE=1 SV=1	PDYN	28.385	22.4	41	3	3	0	0.625921	0	1.60933	0	1.88199	0.482632	1.25422	0.976454	0	1.23014	0.736098	0	0.517353	0.595598	0.534645	0.550581	0.716412	0.580491	0.418327	0.859539	0	0.615649	1.65022	0.758783
P01303	Pro-neuropeptide Y OS=Homo sapiens OX=9606 GN=NPY PE=1 SV=1	NPY	10.851	13.4	23	1	1	1.29869	1.81076	0	3.56973	0.677668	3.0769	0.257158	2.12335	0.738976	1.32611	0.95659	0.97673	0	0.366335	0.0871864	0	0.839759	1.03816	1.38691	0.16723	0.996167	0.26782	0.304101	1.72351	0.334171
P01344	Insulin-like growth factor II OS=Homo sapiens OX=9606 GN=IGF2 PE=1 SV=1	IGF2	20.14	23.9	94	4	4	1.04392	1.34	1.27239	2.11855	1.02443	1.39122	1.10011	1.38867	0.61884	1.02039	0.937171	0.767848	0.378798	0.583423	0.685936	0.638865	0.990066	0.755454	1.22282	0.46955	1.19309	0.490807	0.652265	1.05898	1.16883
P01591	Immunoglobulin J chain OS=Homo sapiens OX=9606 GN=JCHAIN PE=1 SV=4	JCHAIN	18.098	61	97	8	8	0.171916	0.331474	3.74359	0.335422	12.3975	0.992204	0	1.83185	1.74337	17.8985	1.22085	0.350921	2.05546	0.19821	0.259983	0	0.0890406	0.00611513	0.0478245	0	0.011546	0	0	0.00576426	0.0153289
P01594	Immunoglobulin kappa variable 1-33 OS=Homo sapiens OX=9606 GN=IGKV1-33 PE=1 SV=2	IGKV1-33	12.848	34.2	70	2	2	2.13962	1.10903	10.3998	1.97082	5.36921	1.96307	0.346316	1.0165	3.19199	7.02363	0.550482	0.639177	2.83226	0.299675	0.127628	0.168401	0.44847	0.259188	0.519473	0.251097	0.193076	0.427096	0.356232	0.23057	0.945796
P01599	Immunoglobulin kappa variable 1-17 OS=Homo sapiens OX=9606 GN=IGKV1-17 PE=1 SV=2	IGKV1-17	12.778	26.5	39	5	2	3.79871	4.84516	5.73007	2.1255	3.90282	1.59606	0.221789	0.549661	1.24886	7.72242	2.05924	0.978401	0.842259	0.303215	0.234248	0.272622	0	0.179691	0.286947	0.202886	0.440674	0.46898	0.200458	0	0.623888
P01602	Immunoglobulin kappa variable 1-5 OS=Homo sapiens OX=9606 GN=IGKV1-5 PE=1 SV=2	IGKV1-5	12.781	24.8	36	2	1	5.70221	0.271526	8.90239	1.12097	2.3707	4.72844	0	2.41593	1.17482	8.61179	0.362204	0.327526	1.02031	0.0530921	0	0	0	0	0.126158	0.05725	0	0	0.18184	0.0872873	0.862253
P01619	Immunoglobulin kappa variable 3-20 OS=Homo sapiens OX=9606 GN=IGKV3-20 PE=1 SV=2	IGKV3-20	12.557	46.6	139	5	3	2.73201	1.82487	9.53426	2.45918	5.1267	1.74969	0.367684	1.59735	1.38156	7.11892	0.912686	0.812967	1.87654	0.356307	0.300425	0.226105	0.534243	0.245076	0.370228	0.201882	0.470822	0.447153	0.487182	0.20669	0.66221
P01700	Immunoglobulin lambda variable 1-47 OS=Homo sapiens OX=9606 GN=IGLV1-47 PE=1 SV=2	IGLV1-47	12.283	53.8	54	5	3	0	0	2.83041	0.481409	3.83709	0.618794	0	7.74259	1.1832	0.873487	0.193344	0	0.567325	0	0	0	0	0	0.198719	0	0	0.122702	0.144603	0	0.200043
P01701	Immunoglobulin lambda variable 1-51 OS=Homo sapiens OX=9606 GN=IGLV1-51 PE=1 SV=2	IGLV1-51	12.249	38.5	12	5	5	0	0.967974	0	0	2.40697	0	0	0	1.33686	3.70041	0	0.47625	0.97318	0	0	0	0	0	1.49658	0	0	0	0	0	0
P01703	Immunoglobulin lambda variable 1-40 OS=Homo sapiens OX=9606 GN=IGLV1-40 PE=1 SV=2	IGLV1-40	12.301	39	32	2	2	0	1.05437	3.46661	1.39209	9.69586	5.87427	0.188632	0.610974	0	4.45478	0	0	1.17393	0	0	0	0	0.116188	0	0	0.139194	0.248353	0.113572	0.284919	0.816266
P01714	Immunoglobulin lambda variable 3-19 OS=Homo sapiens OX=9606 GN=IGLV3-19 PE=1 SV=2	IGLV3-19	12.042	63.4	49	6	6	1.28626	1.42111	8.32246	1.78139	3.4382	4.78605	0.530526	1.60918	1.60647	2.61649	0.720186	0.187158	1.63913	1.97562	0.16807	0.408049	0.524441	0.285059	0.421351	0.430882	0.168701	0.440664	0.334511	0.463611	0.608559
P01715	Immunoglobulin lambda variable 3-1 OS=Homo sapiens OX=9606 GN=IGLV3-1 PE=1 SV=2	IGLV3-1	12.296	29.6	35	4	3	0	0	5.19342	1.29998	7.5246	0	0	0.385086	0	0	0	0	0.791636	0.121522	0	0	0	0	0	0	0	0	0	0	0.200043
P01717	Immunoglobulin lambda variable 3-25 OS=Homo sapiens OX=9606 GN=IGLV3-25 PE=1 SV=2	IGLV3-25	12.011	36.6	47	4	1	1.68394	0.869237	8.83314	1.27739	4.34025	1.95667	0.624842	2.35999	2.75894	7.38096	0.385	0.68346	2.07815	0.858322	0.163343	0.312661	0.362697	0.26248	0.230053	0.248083	0.201414	0.80759	0.329546	0.23057	0.760315
P01718	Immunoglobulin lambda variable 3-27 OS=Homo sapiens OX=9606 GN=IGLV3-27 PE=1 SV=2	IGLV3-27	12.165	32.7	25	4	2	2.28668	0.722895	6.52207	0.773383	1.85849	0	0.235053	0.95626	1.53383	6.93231	0	0.480427	3.47377	0.177564	0	0	0	0.170753	0	0.109478	0	0.304395	0.742254	0	1.1604
P01742	Immunoglobulin heavy variable 1-69 OS=Homo sapiens OX=9606 GN=IGHV1-69 PE=1 SV=2	IGHV1-69	12.659	60.7	95	5	2	3.4321	1.48634	11.5597	2.5287	4.15893	5.09972	0.551158	1.81033	1.42347	5.60223	0.355449	0.582362	1.22717	0.328581	0.174373	0.19902	0.507286	0.215441	0.287772	0.30232	0.230921	0.437715	0.359336	0.256921	1.1604
P01743	Immunoglobulin heavy variable 1-46 OS=Homo sapiens OX=9606 GN=IGHV1-46 PE=1 SV=2	IGHV1-46	12.933	56.4	38	4	3	5.85549	1.45461	3.89939	4.81757	2.17806	4.865	0.344842	0.805668	4.4115	5.52679	1.20481	0.256506	1.01246	0.342149	0.160192	0.163102	0.33574	0.166049	0.357035	0.180789	0	0.26487	0.356853	0.331033	0.481329
P01763	Immunoglobulin heavy variable 3-48 OS=Homo sapiens OX=9606 GN=IGHV3-48 PE=1 SV=2	IGHV3-48	12.812	61.5	12	6	2	0	0	0	0	4.07734	2.98515	0	0	0.476353	0	0	0	0	0	0	0	0	0	0	0	0	0	0.286103	0	0
P01764	Immunoglobulin heavy variable 3-23 OS=Homo sapiens OX=9606 GN=IGHV3-23 PE=1 SV=2	IGHV3-23	12.582	57.3	92	5	2	2.05263	1.21129	5.56129	2.02991	8.86181	2.72056	0.373579	1.30047	1.20555	6.5988	0.856962	0.381835	0.892882	0.273719	0	0.307951	0	0	0	0	0.225148	0.511454	0.237695	0.53937	0.540345
P01766	Immunoglobulin heavy variable 3-13 OS=Homo sapiens OX=9606 GN=IGHV3-13 PE=1 SV=2	IGHV3-13	12.506	56.9	35	5	4	1.28419	0	8.05846	1.89435	3.15716	0.516373	0	1.86519	0	4.78433	0.389221	0	1.04562	0	0	0	0	0	0	0	0	0.115033	0	0	0
P01767	Immunoglobulin heavy variable 3-53 OS=Homo sapiens OX=9606 GN=IGHV3-53 PE=1 SV=2	IGHV3-53	12.769	56.9	16	5	2	0.747729	0.698211	5.02031	1.41294	4.4989	2.53705	0	2.3245	1.30194	0	0	0	1.08054	0	0	0	0	0	0	0	0	0.220627	0.24266	0	0
P01780	Immunoglobulin heavy variable 3-7 OS=Homo sapiens OX=9606 GN=IGHV3-7 PE=1 SV=2	IGHV3-7	12.943	39.3	26	6	2	1.71087	1.01205	9.50829	1.07752	5.08817	1.17998	0	0	1.21114	0	0	0	0.593509	0	0	0	0.357796	0	0	0	0	0	0	0	0
P01782	Immunoglobulin heavy variable 3-9 OS=Homo sapiens OX=9606 GN=IGHV3-9 PE=1 SV=2	IGHV3-9	12.945	61	57	6	1	0.793297	0.530711	24.2792	0.641299	13.746	1.42963	0.191579	4.71999	0.706847	7.79389	0.305636	0.135355	1.18876	0.139219	0.0304627	0.0553487	0.145406	0.0564474	0.165737	0.0657873	0.105197	0.0312653	0.197976	0.126814	0.682138
P01834	Immunoglobulin kappa constant OS=Homo sapiens OX=9606 GN=IGKC PE=1 SV=2	IGKC	11.765	100	124	16	4	3.73865	1.66442	4.51828	0.915894	4.83207	0.672138	0.124526	1.06598	1.93754	10.8551	1.15078	0.827171	1.64175	0.67191	0	0.222572	1.00885	0.259658	0.978754	0.174261	0.703667	0.162226	0.122882	0	0.236832
P01859	Immunoglobulin heavy constant gamma 2 OS=Homo sapiens OX=9606 GN=IGHG2 PE=1 SV=2	IGHG2	35.9	69.3	409	26	13	6.51622	2.20218	6.62161	0.710817	4.99978	0.514239	0.121579	1.11008	2.365	9.45748	0.977697	0.736098	0.844877	0.558057	0.147587	0.458688	0.863449	0.387605	1.39598	0.253105	0.756907	0.143939	0.116675	0.0757588	0.114967
P01860	Immunoglobulin heavy constant gamma 3 OS=Homo sapiens OX=9606 GN=IGHG3 PE=1 SV=2	IGHG3	41.287	66.3	596	26	10	3.6123	1.24479	8.82882	1.02017	3.4382	1.18638	0.302105	3.8089	1.70845	10.9901	0.628158	0.835526	0.914702	0.523252	0.153889	0.299119	0.63227	0.375846	0.960614	0.220463	0.472746	0.222987	0.304721	0.160576	0.342602
P01871	Immunoglobulin heavy constant mu OS=Homo sapiens OX=9606 GN=IGHM PE=1 SV=4	IGHM	49.439	56.5	668	25	25	0.68352	0.719368	5.95512	0.926321	16.9893	1.75183	0.028	1.44353	2.23788	11.1012	1.57124	0.403559	3.3315	0.421787	0.320384	0.0194309	0.191968	0.020227	0.134403	0.0140614	0.0372039	0.0318552	0.0173772	0.0378794	0.065148
P01876	Immunoglobulin heavy constant alpha 1 OS=Homo sapiens OX=9606 GN=IGHA1 PE=1 SV=2	IGHA1	37.654	80.7	300	24	18	0.345902	0.500737	4.51395	0.444912	1.98994	0.958064	0.0390526	2.59449	2.9573	24.95	1.58053	0.694322	2.49012	0.688427	0.173847	0.157803	0.914912	0.156642	0.58214	0.104958	0.683141	0.0513223	0.046546	0.0568191	0.0536513
P01893	Putative HLA class I histocompatibility antigen, alpha chain H OS=Homo sapiens OX=9606 GN=HLA-H PE=5 SV=3	HLA-H	40.891	22.1	4	6	1	0	0	0	0	1.58425	0	0	0	0	0	0	0	0	0	0.68331	0	0	0	0	0	0	0	0	0	0
P02042	Hemoglobin subunit delta OS=Homo sapiens OX=9606 GN=HBD PE=1 SV=2	HBD	16.055	89.1	14	14	7	0.111849	0	0	0	0	0	0	0	0	11.3474	0	0	0	0	0	0	0.071886	0	0	0	0	0	0	0	0
P02144	Myoglobin OS=Homo sapiens OX=9606 GN=MB PE=1 SV=2	MB	17.184	64.9	38	11	11	0	0	0	0	0	0	0	0	0	21.9404	0	0	0	0.0359846	0.0446436	0	0	0.033398	0	0	0.130214	0	0	0	0.0413881
P02462	Collagen alpha-1(IV) chain OS=Homo sapiens OX=9606 GN=COL4A1 PE=1 SV=4	COL4A1	160.61	3.6	56	5	5	0.882362	1.66089	6.15853	1.64757	0	0.674272	1.19147	1.25744	0	0	0.290439	0	0	0.525612	0.672806	0.541122	0	0.454872	0	0.435401	0	0.963326	0.538693	1.17508	0.738088
P02652	Apolipoprotein A-II OS=Homo sapiens OX=9606 GN=APOA2 PE=1 SV=1	APOA2	11.175	52	200	9	9	3.01991	1.99413	15.6928	1.85264	4.1204	1.81157	0.364737	1.25207	1.43465	10.597	0.646732	0.787901	2.34	0.342149	0.137082	0.187243	0.624918	0.117599	0.684386	0.12605	0.104556	0.290237	0.166325	0.591248	0.315776
P02655	Apolipoprotein C-II OS=Homo sapiens OX=9606 GN=APOC2 PE=1 SV=1	APOC2	11.284	43.6	27	4	4	1.39189	1.2395	11.0403	0.517906	2.54295	1.9524	0	0	1.72521	8.61576	0.594386	0	1.10934	0	0	0	0	0	0.284474	0	0.312385	0	0	0	0.40545
P02656	Apolipoprotein C-III OS=Homo sapiens OX=9606 GN=APOC3 PE=1 SV=1	APOC3	10.852	37.4	74	4	4	3.85464	2.66061	6.98082	1.37297	6.05821	0.780961	0.397158	0.54751	1.62882	16.1039	0.753958	0.944144	0.667697	0.221807	0.329312	0.38803	0.704973	0.144882	0.662122	0.461013	0.302763	0.13686	0.297274	0.542663	0.561039
P02679	Fibrinogen gamma chain OS=Homo sapiens OX=9606 GN=FGG PE=1 SV=3	FGG	51.511	67.5	416	30	30	1.82893	2.25155	11.5554	1.10707	2.68574	1.54272	0.321263	0.231266	8.60369	8.04799	0.260888	0.826335	3.26168	0.261331	0.176474	0.100099	0.468076	0.0837303	0.21521	0.0908969	0.251447	0.0749188	0.163842	0.363972	0.297381
P02741	C-reactive protein OS=Homo sapiens OX=9606 GN=CRP PE=1 SV=1	CRP	25.038	22.3	25	5	5	0.173987	4.34266	17.0387	0.10949	0.0747928	1.33574	0	0	1.59809	0	0.0498136	0	0.514956	0	0	0	0	0	0	0	0	0	0	0	0
P02745	Complement C1q subcomponent subunit A OS=Homo sapiens OX=9606 GN=C1QA PE=1 SV=2	C1QA	26.016	41.2	127	9	9	2.41717	1.072	3.95566	2.17764	2.90105	3.65088	0.435474	1.00144	1.75175	4.03392	0.759868	0.847223	1.25335	0.46957	1.10454	0.992155	0	0.521198	0.284474	0.161706	0.227714	0.627666	0.683917	0.20916	0.604727
P02746	Complement C1q subcomponent subunit B OS=Homo sapiens OX=9606 GN=C1QB PE=1 SV=3	C1QB	26.721	34.4	226	7	7	2.38196	1.69792	5.85125	1.6858	2.38657	3.59114	0.304316	1.16063	1.76572	6.21764	1.16851	1.43543	0.90161	0.352767	0.888671	0.733665	0.236897	0.353737	0.264684	0.341993	0.342533	0.657752	0.665919	0.225629	0.611625
P02747	Complement C1q subcomponent subunit C OS=Homo sapiens OX=9606 GN=C1QC PE=1 SV=3	C1QC	25.773	37.1	110	8	8	1.48924	1.78255	5.56994	1.5207	1.88115	3.14518	0.515789	1.16279	1.44582	5.86824	0.79364	0.989263	0.866697	0.480778	1.14078	1.55506	0.239348	0.473217	0.236649	0.290268	0.327779	0.758037	0.573447	0.237981	0.456036
P02750	Leucine-rich alpha-2-glycoprotein OS=Homo sapiens OX=9606 GN=LRG1 PE=1 SV=2	LRG1	38.177	43.8	257	12	12	2.39646	4.51897	9.85452	0.889825	1.96274	3.04063	0.42	0.461457	4.04272	2.02887	0.642511	0.702677	2.06244	0.53505	0.498433	0.407461	0.316135	0.22579	0.397438	0.347518	0.355362	0.481368	0.316513	0.704886	0.386289
P02751	Fibronectin OS=Homo sapiens OX=9606 GN=FN1 PE=1 SV=5	FN1	272.32	51.7	2101	98	98	1.95114	1.61153	4.41874	2.96145	2.09193	2.39623	1.08316	1.32629	1.27959	2.0924	0.607895	0.736098	0.487026	0.558057	0.46797	0.4475	0.869167	0.341036	0.784158	0.477083	0.599111	0.540949	0.588963	1.2492	1.12131
P02753	Retinol-binding protein 4 OS=Homo sapiens OX=9606 GN=RBP4 PE=1 SV=3	RBP4	23.01	59.2	233	11	11	3.1939	1.80018	3.01218	1.90304	4.92272	2.62667	0.555579	1.00036	1.31591	6.15014	1.13305	0.677612	0.548996	0.281978	0.43278	0.320905	0.751535	0.27377	0.681087	0.480097	0.525987	0.621767	0.981811	0.847345	0.512753
P02760	Protein AMBP OS=Homo sapiens OX=9606 GN=AMBP PE=1 SV=1	AMBP	38.999	44.9	380	18	18	3.6413	2.49134	7.87669	1.6858	4.05694	2.80591	0.571053	0.740053	2.08981	8.50459	0.596074	0.574842	1.15734	0.40291	0.26471	0.30854	0.81852	0.188628	0.681087	0.334461	0.517648	0.355717	0.449945	0.649714	0.446839
P02763	Alpha-1-acid glycoprotein 1 OS=Homo sapiens OX=9606 GN=ORM1 PE=1 SV=1	ORM1	23.511	58.7	455	18	11	2.4441	2.68529	9.95839	1.52939	3.76004	3.54846	0.639579	0.406599	2.58572	1.61198	0.768311	0.767848	1.9708	0.455412	0.412822	0.652997	0.470526	0.2145	0.378473	0.321404	0.397697	0.457182	0.53559	0.443024	0.468299
P02766	Transthyretin OS=Homo sapiens OX=9606 GN=TTR PE=1 SV=1	TTR	15.887	73.5	471	13	13	1.27176	0.788132	0.913177	0.808142	1.23295	0.872713	0.380947	1.1445	0.745961	1.1673	0.978541	0.873125	1.62779	0.443614	0.246853	0.883813	0.909194	0.787912	0.803947	0.554421	1.31625	1.2341	1.04449	0.978276	0.94043
P02778	C-X-C motif chemokine 10 OS=Homo sapiens OX=9606 GN=CXCL10 PE=1 SV=2	CXCL10	10.881	38.8	37	4	4	0	0	0.194753	0	0.156385	0.172836	0	0.0677665	0.392537	0	1.46401	1.83064	2.20296	0.13096	2.28365	0.152503	0	0.0865527	0	0	0	0	0	0	0
P02786	Transferrin receptor protein 1 OS=Homo sapiens OX=9606 GN=TFRC PE=1 SV=2	TFRC	84.87	12.5	25	8	8	1.41468	1.56392	3.5272	2.09248	1.21028	3.83012	0.921053	1.21764	1.11056	4.5064	0.704989	0.616618	0.492263	0.53623	0	0.290286	0.530976	0.231434	0.573894	0.424855	0.277105	0.827057	0.512007	2.22253	1.67469
P02788	Lactotransferrin OS=Homo sapiens OX=9606 GN=LTF PE=1 SV=6	LTF	78.181	19.4	26	9	8	1.13506	0	0	0	0	0	0	0	0	0	0	0	0.892009	0	0.470596	1.15643	0	0	0	0.235529	0	0	0	0	0.843092
P02790	Hemopexin OS=Homo sapiens OX=9606 GN=HPX PE=1 SV=2	HPX	51.676	73.4	1769	37	37	2.91221	2.73642	4.66542	1.40252	2.95771	2.02922	0.693368	0.840089	1.79366	5.5387	0.773377	0.709362	1.23764	0.444794	0.397066	0.358	0.833224	0.324573	0.681087	0.452978	0.582434	0.628256	0.622476	0.716415	0.702832
P03950	Angiogenin OS=Homo sapiens OX=9606 GN=ANG PE=1 SV=1	ANG	16.55	37.4	37	4	4	1.63216	1.07905	1.98216	0.862018	1.32361	1.09463	0.363263	0.38401	0	3.91084	0.562302	1.06864	0.870189	0.436535	0.50421	0.878513	0.847928	0.603517	0.696754	0.672436	0.838371	1.08367	1.67131	0.85558	0.919736
P03951	Coagulation factor XI OS=Homo sapiens OX=9606 GN=F11 PE=1 SV=1	F11	70.108	15.2	11	6	6	1.88071	0	3.3714	0	1.78143	0	0	0	1.5925	6.3169	0.672061	0	0	0	0	0	0	0	0	0	0	0	0	0	0
P03952	Plasma kallikrein OS=Homo sapiens OX=9606 GN=KLKB1 PE=1 SV=1	KLKB1	71.369	48	215	25	25	4.17568	1.09139	6.03302	1.72751	4.28812	1.27173	0.638842	0.843316	2.08422	10.5057	0.674594	0.636671	1.05871	0.205289	0.319333	0.38273	0.963925	0.186276	0.81714	0.42134	0.508667	0.422377	0.402158	0.794644	0.60626
P03973	Antileukoproteinase OS=Homo sapiens OX=9606 GN=SLPI PE=1 SV=2	SLPI	14.326	27.3	19	3	3	0	0	0	0	0	0	0	0	2.93076	0	0.623936	0.463717	0	0	0.607678	0.488128	0	0.75075	0.842701	0	0.551003	0.307934	0.386643	0	0
P04004	Vitronectin OS=Homo sapiens OX=9606 GN=VTN PE=1 SV=1	VTN	54.305	45.4	407	17	15	2.57873	2.99913	9.84586	1.49637	3.20702	3.30735	0.579158	0.815349	1.97526	6.41219	0.531908	0.700171	1.05522	0.398191	0.320384	0.37802	0.732747	0.201799	0.626666	0.409789	0.399621	0.371645	0.518833	0.785586	0.636151
P04040	Catalase OS=Homo sapiens OX=9606 GN=CAT PE=1 SV=3	CAT	59.755	28.3	12	11	11	0.793297	0	1.62294	0	0	0	0	0	0	16.6479	0	0	0	0	0	0	0.374134	0	0	0	0	0.147478	0	0	0.261358
P04066	Tissue alpha-L-fucosidase OS=Homo sapiens OX=9606 GN=FUCA1 PE=1 SV=4	FUCA1	53.688	10.7	41	4	4	0	1.02263	2.1596	2.41747	1.89475	3.26467	0.644	0.830408	0.811616	0	1.25125	0.980072	0.476553	0.897846	0.544652	0.201375	1.548	0.445464	1.81898	0.385182	0.639523	0.490217	0.597031	0.70571	0.287418
P04070	Vitamin K-dependent protein C OS=Homo sapiens OX=9606 GN=PROC PE=1 SV=1	PROC	52.071	17.8	62	4	4	1.97806	1.22187	0	1.15921	2.18259	2.55839	0.848842	0.914309	1.70286	0	0.663618	0	0.93914	0.808179	0.454314	0.753096	0.537511	0.449698	0.836929	0.617195	0.673519	0.463081	0.553588	0.866285	0.98795
P04075	Fructose-bisphosphate aldolase A OS=Homo sapiens OX=9606 GN=ALDOA PE=1 SV=2	ALDOA	39.42	74.5	228	21	19	1.14956	1.17955	2.73953	2.09074	2.47043	1.66648	0.577684	1.09179	0.558772	14.214	0.627313	0.599908	0.426803	0.848293	0.629738	0.558786	0.703339	0.4878	0.583789	0.538351	0.664539	0.638285	0.55545	0.841581	0.797871
P04156	Major prion protein OS=Homo sapiens OX=9606 GN=PRNP PE=1 SV=1	PRNP	27.661	54.5	214	13	13	0.631738	0.654132	0.636194	1.25305	0.713931	1.99081	0.84	0.643243	0.720816	0.536003	0.922818	1.32765	0.274061	0.612329	0.991088	1.09873	0.893673	0.890928	1.29291	0.779404	1.18155	0.591092	0.634888	0.827582	0.807069
P04180	Phosphatidylcholine-sterol acyltransferase OS=Homo sapiens OX=9606 GN=LCAT PE=1 SV=1	LCAT	49.577	28.6	112	9	9	1.42918	0.737	2.21153	1.50679	2.03074	1.31654	0.747158	0.647546	0.986233	1.83829	1.52818	1.30342	0.451241	0.894307	0.797282	0.615313	1.26862	0.697596	0.972157	0.636781	0.978848	0.212368	0.772664	0.555839	0.735789
P04196	Histidine-rich glycoprotein OS=Homo sapiens OX=9606 GN=HRG PE=1 SV=1	HRG	59.578	39.4	398	20	20	2.87907	1.13724	4.28457	1.30172	3.0869	1.40616	0.327895	1.3123	4.24248	8.9056	0.439879	1.1288	0.83964	0.263691	0.266286	0.350346	1.19429	0.308109	1.02328	0.266162	0.4875	0.302035	0.381057	1.11662	0.573302
P04216	Thy-1 membrane glycoprotein OS=Homo sapiens OX=9606 GN=THY1 PE=1 SV=2	THY1	17.935	24.8	139	4	4	0.604811	0.308553	0.294294	1.15747	0.679934	1.70702	0.406737	0.410901	0.769708	0.206461	1.29684	1.49058	0.291518	0.628256	0.98321	0.720711	1.2335	0.916329	1.57739	0.612173	0.900592	0.982793	1.1742	0.583013	0.832361
P04217	Alpha-1B-glycoprotein OS=Homo sapiens OX=9606 GN=A1BG PE=1 SV=4	A1BG	54.253	58.2	408	19	19	3.48181	1.39642	5.78634	1.91695	3.62858	2.47518	0.486316	0.910007	2.5033	5.09005	0.57159	0.943309	1.86344	0.444204	0.250529	0.32326	0.746634	0.282707	0.719842	0.233018	0.50995	0.648313	0.40464	0.774057	0.527316
P04275	von Willebrand factor OS=Homo sapiens OX=9606 GN=VWF PE=1 SV=4	VWF	309.26	8.6	21	15	15	0.60274	0	0	0	0	0	0	0	2.40412	6.97995	0	0	0.200746	0	0	0	0	0	0	0	0	0	0	0	0
P04406	Glyceraldehyde-3-phosphate dehydrogenase OS=Homo sapiens OX=9606 GN=GAPDH PE=1 SV=3	GAPDH	36.053	57.9	123	18	18	0.61931	0.402	1.96917	1.21308	0.865783	0.379811	0.721368	0.230191	0.440033	31.8426	0.738761	0.65923	0.562088	0.251303	0.44381	0.747208	0.548947	0.443582	0.226754	0.381164	0.897384	0.512044	1.13386	0.725473	0.580967
P04430	Immunoglobulin kappa variable 1-16 OS=Homo sapiens OX=9606 GN=IGKV1-16 PE=1 SV=2	IGKV1-16	12.618	31.6	35	4	4	0	0.172789	6.24942	0.794238	0.294638	0	0.060421	16.2435	0.331072	0	0.109759	0.0526381	0.759342	0.0519123	0.0441184	0.0482829	0.0694353	0	0.0478245	0.0426864	0.0577302	0.0690197	0.0583377	0	0.466766
P04432	Immunoglobulin kappa variable 1D-39 OS=Homo sapiens OX=9606 GN=IGKV1D-39 PE=3 SV=2	IGKV1D-39	12.737	31.6	7	4	3	0	0	3.6051	0	1.29867	0	0	0	0	0	0	0	1.77704	0	0	0	0	0	0	0	0	0	0	0	0.427677
P05023	Sodium/potassium-transporting ATPase subunit alpha-1 OS=Homo sapiens OX=9606 GN=ATP1A1 PE=1 SV=1	ATP1A1	112.89	2.3	17	2	1	0	0.710553	0	1.1818	0	1.89266	0	1.12191	0	0	0	0.9525	0	0.664241	0.750013	0.638865	0.861815	0	0.780859	0.661388	0.572171	0.587552	0.580895	0.662889	0.964957
P05060	Secretogranin-1 OS=Homo sapiens OX=9606 GN=CHGB PE=1 SV=2	CHGB	78.275	67.4	1476	65	65	0.919645	0.992658	0.714095	1.46334	0.441957	1.52565	1.11632	1.07888	0.518261	0.254105	0.81728	0.768684	0.157978	0.795791	0.811989	0.952115	0.665762	0.914448	0.739631	0.732197	0.84222	0.770425	0.775767	1.22367	1.58884
P05067	Amyloid-beta precursor protein OS=Homo sapiens OX=9606 GN=APP PE=1 SV=3	APP	86.942	34.5	567	27	25	0.528174	0.784605	0.125508	1.2322	0.321835	0.766024	0.718421	0.550737	0.473559	0.246164	1.02498	0.955842	0.144013	0.695506	0.740034	0.892645	1.79225	0.862234	1.37124	0.816566	1.08854	0.991052	0.932162	1.0705	0.805536
P05090	Apolipoprotein D OS=Homo sapiens OX=9606 GN=APOD PE=1 SV=1	APOD	21.275	61.9	264	14	14	0.693876	1.4405	6.42253	0.625658	1.43919	1.25466	0.525368	0.648622	0.743167	3.58924	1.26054	1.20901	0.812583	0.648313	0.838775	1.0528	1.08809	0.982185	0.914438	0.582544	1.01284	0.345688	0.427603	0.362325	0.528848
P05154	Plasma serine protease inhibitor OS=Homo sapiens OX=9606 GN=SERPINA5 PE=1 SV=3	SERPINA5	45.674	20.2	83	7	7	2.90392	0.710553	5.54398	2.24542	4.18386	1.73689	0.694842	1.07136	0.909401	4.03392	0.748892	0.831348	0.762833	0.507914	0.390763	0.473997	1.11505	0.294938	0.79735	0.426864	0.754342	0.542719	0.518833	1.27719	0.689802
P05155	Plasma protease C1 inhibitor OS=Homo sapiens OX=9606 GN=SERPING1 PE=1 SV=2	SERPING1	55.154	32.6	718	19	19	2.33639	1.608	4.28457	2.25063	5.55053	2.15084	0.474526	0.939049	2.46558	3.18823	1.17611	1.42624	1.32667	0.444794	0.682785	0.39804	0.530159	0.258717	0.487316	0.248083	0.300839	0.46957	0.582136	0.452906	0.572536
P05160	Coagulation factor XIII B chain OS=Homo sapiens OX=9606 GN=F13B PE=1 SV=3	F13B	75.51	12.3	51	6	6	5.07462	1.71203	9.21832	2.41921	2.89425	0.923923	0.386105	0.716388	3.65018	11.3117	0.352917	0.37348	1.34587	0.386392	0.242126	0.206674	0.643706	0.149115	0.53514	0.308849	0.370756	0.221217	0.283	0.858051	0
P05408	Neuroendocrine protein 7B2 OS=Homo sapiens OX=9606 GN=SCG5 PE=1 SV=2	SCG5	23.729	49.1	220	8	8	1.20755	1.32413	0.566948	2.31667	0.621006	2.39409	0.889368	1.22302	0.731991	0.432773	0.823191	1.15804	0.22693	0.597581	0.790455	0.802556	1.0448	0.598813	1.11398	0.493656	0.836447	0.540359	0.949539	1.26896	0.88218
P05452	Tetranectin OS=Homo sapiens OX=9606 GN=CLEC3B PE=1 SV=3	CLEC3B	22.537	55.9	283	15	11	1.86207	1.68911	1.49744	2.32015	2.09646	2.15511	1.29095	1.72643	0.555978	1.20303	0.652642	0.805447	0.258351	0.769245	0.393914	0.49225	0.912462	0.594579	0.960614	0.421842	0.658766	0.591092	0.819831	1.17838	1.0554
P05937	Calbindin OS=Homo sapiens OX=9606 GN=CALB1 PE=1 SV=2	CALB1	30.025	13.8	9	3	3	0	0	0	0	2.55429	0	0.932105	0	0	0	0.645888	0.779546	0.987145	0.60348	0.528896	0	0	0	0	0	0.587565	0.73798	0.490285	0.653008	0
P05997	Collagen alpha-2(V) chain OS=Homo sapiens OX=9606 GN=COL5A2 PE=1 SV=3	COL5A2	144.91	2.5	11	2	2	0	1.82839	0	2.09074	0	1.74543	0	1.09179	0	0	0	0	0	0	0	0	0	0	0	0	0	0	0	0	0.70973
P06276	Cholinesterase OS=Homo sapiens OX=9606 GN=BCHE PE=1 SV=1	BCHE	68.417	15.8	34	6	6	1.67152	1.73671	5.19342	2.13071	2.97131	0.943127	0.449474	0.905704	2.16245	7.67477	0.864561	0.559802	1.15647	0.46839	0.307778	0.325615	0.918997	0.465691	0.692631	0.587064	0.704309	0.430636	0.533728	0.857227	0.99025
P06307	Cholecystokinin OS=Homo sapiens OX=9606 GN=CCK PE=1 SV=1	CCK	12.669	16.5	9	2	2	0	0	0	0	0	0	0	0	0	0	0	0	0	0	0	0	0.657593	0.554596	0	0	0.65171	0	0	0	0
P06310	Immunoglobulin kappa variable 2-30 OS=Homo sapiens OX=9606 GN=IGKV2-30 PE=3 SV=2	IGKV2-30	13.185	38.3	45	3	2	1.27797	0	7.01977	1.08621	1.85395	0	0.348526	1.31983	0.819998	11.669	0	0.889835	0.688645	0.499655	0.37133	0	0.597144	0.399836	0	0	1.3573	0.325631	0.271208	0	0
P06312	Immunoglobulin kappa variable 4-1 OS=Homo sapiens OX=9606 GN=IGKV4-1 PE=1 SV=1	IGKV4-1	13.38	29.8	47	5	5	4.00377	0.964447	3.47526	0.417105	5.46214	0.646533	0	0.617428	0	14.3689	0.948991	0.493796	0.530667	0.214728	0	0	0.596327	0.170753	0.942473	0	0.415658	0	0	0	0
P06681	Complement C2 OS=Homo sapiens OX=9606 GN=C2 PE=1 SV=2	C2	83.267	50.7	530	29	29	3.23533	1.76316	4.85152	2.30277	6.45031	4.81806	0.611579	1.33812	1.78528	2.30283	0.748892	0.903204	1.146	0.437125	0.556207	0.332092	0.382303	0.279885	0.399912	0.292779	0.313668	0.576934	0.393469	0.41832	0.436875
P06702	Protein S100-A9 OS=Homo sapiens OX=9606 GN=S100A9 PE=1 SV=1	S100A9	13.242	31.6	6	3	3	0.14706	0	0	0	0	0	0	0	0	0	0	0	0.219947	0	0.0882368	2.06616	0	0	0	0	0	0	0	0	0
P06732	Creatine kinase M-type OS=Homo sapiens OX=9606 GN=CKM PE=1 SV=2	CKM	43.101	58.3	35	19	19	0	0	0	0	0	0	0	0	0	23.6	0	0	0	0.00235965	0.00210088	0	0	0.00235198	0	0	0.024375	0	0	0	0.00383224
P06733	Alpha-enolase OS=Homo sapiens OX=9606 GN=ENO1 PE=1 SV=2	ENO1	47.168	36.4	51	12	11	0.708375	1.72261	2.63133	1.29476	2.05793	0.573985	0.471579	0.496954	0.377171	18.0177	1.1398	0.437816	1.67579	0.849473	0.948546	0.680082	0.622467	0.323632	0.469175	0.405772	0.577944	0.33448	0.612546	0.930515	0.48746
P06865	Beta-hexosaminidase subunit alpha OS=Homo sapiens OX=9606 GN=HEXA PE=1 SV=2	HEXA	60.702	16.4	36	8	8	0	0	0	0.940225	0	0	0.61821	0.723918	0.799044	0	0.795329	0.85725	0	0.566905	0.440134	0.863204	1.10198	0.443582	1.17912	0.470555	0.876858	0.394651	0.573447	0.739472	1.24548
P07093	Glia-derived nexin OS=Homo sapiens OX=9606 GN=SERPINE2 PE=1 SV=1	SERPINE2	44.002	14.6	17	5	5	0	0	0	0	0	0	0	0	0	0	0	0.767848	0	0	0.50316	1.00923	0	0.502852	0	0.455991	0.471464	0	0.431947	0	0
P07108	Acyl-CoA-binding protein OS=Homo sapiens OX=9606 GN=DBI PE=1 SV=2	DBI	10.044	67.8	25	4	4	0	1.273	3.45795	1.48594	2.53389	1.91613	0.721368	1.2284	0	0	0.739605	0.313322	0	0.596401	0.58772	0.658885	0.688635	0.365497	0.793228	0.659882	0.497763	1.16744	0.732325	0.83417	0.876815
P07195	L-lactate dehydrogenase B chain OS=Homo sapiens OX=9606 GN=LDHB PE=1 SV=2	LDHB	36.638	43.4	174	13	12	0.915502	1.21834	1.38491	1.53634	1.47546	2.04842	0.811263	1.07566	1.12313	1.9177	0.976008	0.876467	0.549868	0.766886	0.873439	0.803145	0.698438	0.482155	0.784982	0.674947	0.696611	0.850063	0.771423	0.932162	1.09142
P07237	Protein disulfide-isomerase OS=Homo sapiens OX=9606 GN=P4HB PE=1 SV=3	P4HB	57.116	5.5	9	2	2	0	0	0	1.72056	0	0	0	0	0	0	0	0.700171	0	0	0	0	0	0	0	0.596605	0	0	0.60696	0.699122	0.887546
P07333	Macrophage colony-stimulating factor 1 receptor OS=Homo sapiens OX=9606 GN=CSF1R PE=1 SV=2	CSF1R	107.98	12	153	9	9	1.70466	2.08582	4.79959	2.13419	2.33444	5.41978	0.739789	1.55863	0.928958	1.06804	0.759024	0.828842	0.55336	0.620587	0.461142	0.510503	0.598777	0.616217	0.639035	0.475577	0.577302	0.628846	0.502077	0.738648	0.72046
P07339	Cathepsin D OS=Homo sapiens OX=9606 GN=CTSD PE=1 SV=1	CTSD	44.552	53.6	382	17	17	0.428753	0.463711	0.904521	0.530071	0.670868	0.593189	1.10011	0.358194	0.954103	0.142934	1.29684	1.04107	0.514083	0.778684	0.797282	0.944461	1.18857	0.769566	1.17253	0.87934	1.27648	0.635925	0.852724	0.886048	0.997148
P07357	Complement component C8 alpha chain OS=Homo sapiens OX=9606 GN=C8A PE=1 SV=2	C8A	65.163	25.2	161	12	12	3.27882	2.05232	5.15447	1.27565	3.4722	1.18211	0.584316	0.692724	4.0022	6.02706	0.809682	0.783723	1.46632	0.376364	0.368704	0.328559	0.887138	0.179691	0.82621	0.414309	0.294424	0.382853	0.362439	0.916517	0.648414
P07358	Complement component C8 beta chain OS=Homo sapiens OX=9606 GN=C8B PE=1 SV=3	C8B	67.046	47	288	23	23	4.22539	1.98179	7.24915	1.27391	4.00028	1.23759	0.473053	0.64647	3.70186	7.61522	0.699079	0.85725	1.17916	0.276669	0.314081	0.327382	0.749084	0.197096	0.696754	0.337976	0.304687	0.395831	0.40402	0.715591	0.708197
P07360	Complement component C8 gamma chain OS=Homo sapiens OX=9606 GN=C8G PE=1 SV=3	C8G	22.277	61.9	168	9	9	4.0949	2.28153	5.75604	1.30345	2.94638	1.26319	0.611579	0.788457	4.48834	6.15411	0.896644	0.728579	1.12592	0.455412	0.302001	0.234349	0.796464	0.237079	0.514526	0.263651	0.405395	0.372824	0.420776	0.823465	0.684437
P07437	Tubulin beta chain OS=Homo sapiens OX=9606 GN=TUBB PE=1 SV=2	TUBB	49.67	30	12	7	4	0	2.03645	0	1.29476	0	0	0	0	0.843746	5.40371	0	0	0.950487	0.510274	0.620809	0	0	0	0	0	0	0	0	0	0
P07451	Carbonic anhydrase 3 OS=Homo sapiens OX=9606 GN=CA3 PE=1 SV=3	CA3	29.557	63.5	26	12	12	0	0	0	0	0	0	0	0	0	21.0788	0	0	0	0.0383443	0.0546228	0	0	0.0564474	0	0	0.206546	0	0	0	0.0613158
P07585	Decorin OS=Homo sapiens OX=9606 GN=DCN PE=1 SV=1	DCN	39.746	30.6	89	10	10	0	0.597711	0	0.39625	0.709398	0.661469	0.875368	0.297957	0.382759	1.06407	0.820658	0.914065	0.698246	0.545669	1.14603	1.39549	0.853646	0.772859	0.900421	0.866283	1.18411	0.832956	0.623096	0.662889	0.680605
P07602	Prosaposin OS=Homo sapiens OX=9606 GN=PSAP PE=1 SV=2	PSAP	58.112	48.3	328	23	23	0.480535	0.737	1.20747	1.17311	1.39613	1.17357	0.914421	0.741128	1.21952	1.02039	0.965877	1.34603	0.67468	0.87248	0.771547	1.00923	0.918997	0.704181	0.996894	0.670428	1.01413	0.588142	0.728601	0.718885	0.910539
P07686	Beta-hexosaminidase subunit beta OS=Homo sapiens OX=9606 GN=HEXB PE=1 SV=3	HEXB	63.111	26.1	68	12	12	0	0	0	1.12097	0	0.810833	0.886421	0.453928	0	0	0.450855	0.775368	0.502737	0.888407	0.649171	0.99451	1.03663	0.722997	0.89135	0.479594	0.75819	0.550388	0.763355	0.724649	0.623888
P07711	Cathepsin L1 OS=Homo sapiens OX=9606 GN=CTSL PE=1 SV=2	CTSL	37.564	18.3	40	6	6	0	0	0	0	0	0	0.714	0.567947	0.533627	0	0.785197	0.696829	0.560342	0.542129	0.726903	0.95506	0.696804	1.02781	0.73221	0.646322	0.827467	0.504965	0.453669	0	0.538812
P07858	Cathepsin B OS=Homo sapiens OX=9606 GN=CTSB PE=1 SV=3	CTSB	37.821	53.7	157	18	18	0.335546	0.804	25.6815	0.427533	1.06296	1.60673	0.252737	0.246326	4.04132	1.57228	0.431436	0.868112	2.95358	0.435945	0.507887	0.647698	0.450104	0.439349	0.474123	0.346011	0.503536	0.277259	0.315272	0.286566	0.398552
P07900	Heat shock protein HSP 90-alpha OS=Homo sapiens OX=9606 GN=HSP90AA1 PE=1 SV=5	HSP90AA1	84.659	16.5	31	10	5	0	0.752868	4.64378	2.92321	2.68347	0	0	0	0.754342	6.9601	0.500669	0.466224	2.83837	0.309114	0.543602	0.186655	0	0	0	0	0	0.234785	0.412708	0	0
P07942	Laminin subunit beta-1 OS=Homo sapiens OX=9606 GN=LAMB1 PE=1 SV=2	LAMB1	198.04	14.8	94	18	18	1.5721	2.21276	2.83907	1.55024	0.870316	1.55552	1.00432	1.01435	0.388347	0	0.488004	0.573171	0	0.630026	0.596124	0.81551	0.71886	0.636915	0.90207	0.538351	0.599753	0.772195	0.751564	1.39083	1.0301
P07998	Ribonuclease pancreatic OS=Homo sapiens OX=9606 GN=RNASE1 PE=1 SV=4	RNASE1	17.644	67.9	33	7	7	0	1.04555	0	0	0	2.16151	0	1.50592	0	0	0.66193	0	0	0	0	0	0	0.172635	1.71756	0	0	0.710254	0.523798	0.587954	0
P08123	Collagen alpha-2(I) chain OS=Homo sapiens OX=9606 GN=COL1A2 PE=1 SV=7	COL1A2	129.31	19.5	238	22	22	2.92256	2.67118	5.21073	2.38619	2.27098	1.94173	1.02274	1.92973	0.501498	1.72315	0.502357	0.807118	0.260969	0.342739	0.517341	0.466931	0.528525	0.337744	0.645631	0.40075	0.521496	0.621177	0.642956	1.43942	1.37654
P08174	Complement decay-accelerating factor OS=Homo sapiens OX=9606 GN=CD55 PE=1 SV=4	CD55	41.4	30.2	81	8	8	0	0.874526	0	1.3695	0	1.35495	0.70221	0.551813	0	0	0.783509	0.805447	0.390145	0.80523	0.803585	0.496372	1.06359	0.75075	0.832807	0.553417	0.83773	0.640644	0.76832	0.634892	0.863786
P08185	Corticosteroid-binding globulin OS=Homo sapiens OX=9606 GN=SERPINA6 PE=1 SV=1	SERPINA6	45.14	43.7	161	12	12	6.0999	1.9095	7.25781	1.10185	2.95998	2.44317	0.414842	0.959487	3.32609	5.24886	1.10519	0.783723	1.7203	0.321502	0.123426	0.14426	0.590609	0.173105	0.699228	0.205899	0.264918	0.483138	0.411467	0.676888	0.56947
P08195	4F2 cell-surface antigen heavy chain OS=Homo sapiens OX=9606 GN=SLC3A2 PE=1 SV=3	SLC3A2	67.993	19.5	43	6	6	0	1.474	0	1.60759	0	0	0.753789	1.08857	0	0	0.733695	0.904875	0.857096	0.710844	0.593497	0.596471	0.747451	0.63174	0.760245	0.446952	0.679934	0.494936	0.592686	0.64395	0.932
P08238	Heat shock protein HSP 90-beta OS=Homo sapiens OX=9606 GN=HSP90AB1 PE=1 SV=4	HSP90AB1	83.263	14	7	9	4	0	0	2.44091	0.7925	0	0	0	0	0	6.90055	0	0	1.0849	0	0	0	0	0	0	0	0	0	0	0	0
P08253	72 kDa type IV collagenase OS=Homo sapiens OX=9606 GN=MMP2 PE=1 SV=2	MMP2	73.881	58.5	416	32	32	2.14791	1.82839	0.597243	2.84327	1.62958	1.53418	1.37053	1.83292	0.610458	0.258076	0.810526	0.922421	0.365706	0.530331	0.461668	0.489895	0.636354	0.360793	1.01668	0.503197	0.885838	0.593451	0.764596	1.34225	1.1696
P08294	Extracellular superoxide dismutase [Cu-Zn] OS=Homo sapiens OX=9606 GN=SOD3 PE=1 SV=2	SOD3	25.851	61.2	237	11	11	0.347974	0.555395	0.333245	0.483147	0.82952	0.522774	0.703684	0.411977	0.56436	0.40498	0.731162	0.629987	0.487026	0.586962	0.856632	1.6846	1.0015	0.611514	0.911964	1.28059	0.973075	1.25061	1.58443	0.599483	0.721227
P08493	Matrix Gla protein OS=Homo sapiens OX=9606 GN=MGP PE=1 SV=2	MGP	12.353	32	27	3	3		0	15.4115	0	0	0	0.638842	0.648622	1.20555	1.07995	0.69739	0.795421	0	0.325042	0.631313	0.498138	0.590609	0.599754	0.549982	0	1.13536	0	0.388504	0.723002	0.39702
P08519	Apolipoprotein(a) OS=Homo sapiens OX=9606 GN=LPA PE=1 SV=1	LPA	501.31	26.9	17	6	4	4.29168	0	2.10766	0	1.4256	0	0	0	1.48494	3.81952	0	0	0.80211	0.511454	0	0	0	0	0	0	0	0	0	0	0
P08571	Monocyte differentiation antigen CD14 OS=Homo sapiens OX=9606 GN=CD14 PE=1 SV=2	CD14	40.076	66.4	431	17	17	1.93664	2.16692	8.30082	2.08726	4.8026	9.10481	0.379474	1.05307	3.64319	0.944954	0.644199	0.942473	1.27168	0.397601	0.43278	0.37802	0.271206	0.212619	0.278702	0.146138	0.359852	0.188772	0.294171	0.219865	0.359464
P08572	Collagen alpha-2(IV) chain OS=Homo sapiens OX=9606 GN=COL4A2 PE=1 SV=4	COL4A2	167.55	4.6	39	6	6	1.46646	3.00971	0	2.50785	1.21255	1.98441	0.67421	1.46289	0	0	0	0	0	0.308524	0.432255	0.506971	0.430499	0.454872	0	0.420336	0	0.461311	0.615028	1.57941	0.899809
P08603	Complement factor H OS=Homo sapiens OX=9606 GN=CFH PE=1 SV=4	CFH	139.09	69.9	1763	79	69	3.07377	2.16868	6.31866	1.52417	2.57695	2.0847	0.657263	1.27143	2.21413	5.18534	0.665307	0.752809	1.06482	0.561596	0.476374	0.449855	0.79483	0.414888	0.749526	0.337474	0.576019	0.366925	0.364921	0.743589	0.684437
P08637	Low affinity immunoglobulin gamma Fc region receptor III-A OS=Homo sapiens OX=9606 GN=FCGR3A PE=1 SV=2	FCGR3A	29.089	21.3	88	6	4	2.24319	1.93947	10.8716	2.34448	11.7085	4.8458	0.146632	1.71137	1.12453	3.11279	0.767467	0.42946	1.55971	0.166945	0.279417	0.296763	0.36188	0.298701	0.183053	0.234022	0.270691	0.274899	0.346303	0.153988	0.16172
P08670	Vimentin OS=Homo sapiens OX=9606 GN=VIM PE=1 SV=4	VIM	53.651	35	60	13	12	1.76472	7.50576	10.7158	4.4665	2.17806	1.88839	0.112737	1.29187	0	1.6358	0.671217	0.604921	1.44973	0.123882	0.557783	0.325026	0.938602	0.11901	0.137702	0	0.74472	0.20057	0.329546	0.326916	0.177816
P08697	Alpha-2-antiplasmin OS=Homo sapiens OX=9606 GN=SERPINF2 PE=1 SV=3	SERPINF2	54.565	44	386	21	19	2.42753	2.17221	6.04168	1.35559	3.00078	1.93106	0.921789	1.06167	1.83138	4.65727	0.906776	0.885658	1.21407	0.446563	0.397591	0.35329	0.701705	0.200859	0.686035	0.465031	0.494556	0.461311	0.587101	0.969218	0.850756
P08833	Insulin-like growth factor-binding protein 1 OS=Homo sapiens OX=9606 GN=IGFBP1 PE=1 SV=1	IGFBP1	27.903	11.6	8	2	2	0	0	0	0	0	0	0	0	0	0	0	0	0	0	0	0	0	0	0	0.627239	0	0.569265	0.488423	0	0
P09104	Gamma-enolase OS=Homo sapiens OX=9606 GN=ENO2 PE=1 SV=3	ENO2	47.268	32.7	43	10	8	0	0	0	1.3973	0	0.812967	0.318316	0.608822	0	0	0.808837	0.929105	0.521066	0.731491	0.633939	0.488128	1.16651	0.64256	0.787456	0.544879	1.02632	0.651853	0.991741	0.879461	0.512753
P09211	Glutathione S-transferase P OS=Homo sapiens OX=9606 GN=GSTP1 PE=1 SV=2	GSTP1	23.356	35.7	51	5	5	0	2.3115	2.43658	2.04034	1.10376	0	0.599053	0.615276	0.958294	0	1.47752	0.985085	0.94525	0.783403	0.665978	0.856138	0.463174	0.355619	0.561526	0.315879	0.74472	0.616458	0.81921	0.87699	0.848457
P09382	Galectin-1 OS=Homo sapiens OX=9606 GN=LGALS1 PE=1 SV=2	LGALS1	14.716	64.4	102	7	7	0.963141	1.77903	2.13363	1.41816	1.00857	1.43389	0.905579	0.950882	0.603474	4.02995	1.10519	1.08785	0.990636	0.453642	0.612405	1.23475	0.738465	0.60775	0.589561	0.481603	1.04043	0.345099	0.759011	0.89593	1.05386
P09417	Dihydropteridine reductase OS=Homo sapiens OX=9606 GN=QDPR PE=1 SV=2	QDPR	25.789	20.9	6	3	3	0	0	0	0	0	0	0	0	0	0	0	0	0	0.464261	0	0	0	0	0.965561	0.424855	0.767171	0	0	0	0
P09486	SPARC OS=Homo sapiens OX=9606 GN=SPARC PE=1 SV=1	SPARC	34.632	45.2	294	12	12	0.97764	1.25537	0.52367	1.04798	0.732062	0.759623	1.32558	0.799214	0.363202	0.182638	0.760712	0.574842	0.29239	0.53446	0.538875	1.00275	0.707423	0.615277	0.953193	0.944123	0.661973	1.24943	1.15186	1.36778	1.631
P09603	Macrophage colony-stimulating factor 1 OS=Homo sapiens OX=9606 GN=CSF1 PE=1 SV=2	CSF1	60.179	28.9	90	11	11	0.79744	1.28182	1.82635	0.952391	1.0403	1.29947	0.808316	0.549661	1.37318	0	0.804616	0.84973	1.00547	0.714973	0.805161	1.10167	0.794013	0.953961	0.709122	0.559945	0.592697	0.758627	0.795007	0.657949	0.960358
P09622	Dihydrolipoyl dehydrogenase, mitochondrial OS=Homo sapiens OX=9606 GN=DLD PE=1 SV=2	DLD	54.177	5.9	11	2	2	0	0	0	0	0	0	0	0	0	0	0	0	0	0.609969	0.569337	0.488128	0	0	0	0.54739	0.5587	0	0.705018	0.787233	0
P09668	Pro-cathepsin H OS=Homo sapiens OX=9606 GN=CTSH PE=1 SV=4	CTSH	37.393	17.6	65	5	5	1.02735	0.677053	0	1.71013	1.99901	1.04341	0.592421	0.324849	0.794853	0	0.46352	1.08535	0.512338	1.08839	1.0142	0.895589	1.08237	1.36932	0.676965	0.482607	0.692763	0.453052	0.624338	0.303859	0.856121
P09871	Complement C1s subcomponent OS=Homo sapiens OX=9606 GN=C1S PE=1 SV=1	C1S	76.684	54.2	631	34	33	1.82272	2.11755	3.74792	1.54155	1.68397	2.7419	0.658	1.28218	1.52824	2.44179	1.40913	1.38864	0.809965	0.571035	0.969554	0.720711	0.494216	0.489211	0.511228	0.365597	0.443881	0.591092	0.557311	0.447141	0.702832
P09972	Fructose-bisphosphate aldolase C OS=Homo sapiens OX=9606 GN=ALDOC PE=1 SV=2	ALDOC	39.455	58.5	242	16	14	0.482606	0.645316	0.991078	1.06362	3.61498	1.02848	0.693368	0.606671	0.465178	6.4241	0.831634	0.673434	1.26819	0.945629	0.573014	0.661829	0.873251	0.582819	0.692631	0.678463	1.00643	0.562186	1.00539	0.805349	1.03087
P0C0L5	Complement C4-B OS=Homo sapiens OX=9606 GN=C4B PE=1 SV=2	C4B	192.75	62.4	2789	100	6	2.93292	1.49339	3.96864	1.3834	2.31404	2.53705	0.808316	1.17247	2.07165	3.04926	1.0064	0.989263	1.0334	0.506144	0.508937	0.363299	0.808717	0.383372	0.616772	0.369112	0.298273	0.611739	1.18786	0.625833	0.6967
P0DJI8	Serum amyloid A-1 protein OS=Homo sapiens OX=9606 GN=SAA1 PE=1 SV=1	SAA1	13.532	66.4	41	9	4	0	1.39113	7.10633	0	0	0.768158	0	0	5.31951	0	0.0177303	0.0167105	1.89312	0	0	0.0418059	0	0.0564474	0	0	0	0	0	0	0
P0DOY2	Immunoglobulin lambda constant 2 OS=Homo sapiens OX=9606 GN=IGLC2 PE=1 SV=1	IGLC2	11.293	96.2	370	11	0	1.86414	1.36468	7.50449	1.18875	6.32339	1.19918	0.398632	2.00718	2.05628	6.91246	1.18624	0.73025	1.5632	0.566316	0.183301	0.416882	0.937785	0.325984	0.916912	0.236533	0.624128	0.189952	0.241419	0.165516	0.414648
P0DP01	Immunoglobulin heavy variable 1-8 OS=Homo sapiens OX=9606 GN=IGHV1-8 PE=3 SV=1	IGHV1-8	12.992	56.4	25	4	3	0.691805	0.299737	20.3322	1.081	4.28585	2.18498	0.159895	1.25529	0	0	0.244846	0	0	0	0	0	0	0	0	0	0	0	0.18184	0	0.226102
P0DP03	Immunoglobulin heavy variable 3-30-5 OS=Homo sapiens OX=9606 GN=IGHV3-30-5 PE=3 SV=1	IGHV3-30-5	12.947	51.3	28	5	0	0.540602	0.171026	4.08116	0.469244	7.56993	4.82873	0	3.55828	0.467972	2.29489	0	0	0.191145	0	0	0	0	0	0	0	0	0.121522	0.11109	0	0
P0DP08	Immunoglobulin heavy variable 4-38-2 OS=Homo sapiens OX=9606 GN=IGHV4-38-2 PE=3 SV=1	IGHV4-38-2	13.016	46.2	113	6	1	2.10855	1.13724	6.1542	1.90999	7.72858	1.48511	0.422947	6.0452	1.17482	6.36454	0.735384	0.359276	1.19749	0.347458	0.0955899	0.166046	0.462357	0.131711	0.272105	0.263651	0.124441	0.262511	0.270588	0.221512	0.997148
P0DP09	Immunoglobulin kappa variable 1-13 OS=Homo sapiens OX=9606 GN=IGKV1-13 PE=3 SV=1	IGKV1-13	12.569	29.1	15	2	2	2.73615	0.747579	18.7829	1.35733	1.6953	1.32294	0.471579	0	0	0	0	0	0	0.235965	0	0	0	0	0	0	0	0	0	0.345855	0.235299
P0DP25	Calmodulin-3 OS=Homo sapiens OX=9606 GN=CALM3 PE=1 SV=1	CALM3	16.837	20.1	37	2	2	1.62181	2.24803	2.79579	2.06293	6.57043	2.13377	0.633684	1.21227	0.857715	0	0.746359	0.596566	1.41482	0.607019	0.512089	0.498727	0	0.318928	0.580491	0.371121	0.384868	0.641824	0.437533	0.933809	0.682904
P0DP58	Ly-6/neurotoxin-like protein 1 OS=Homo sapiens OX=9606 GN=LYNX1 PE=1 SV=1	LYNX1	12.641	19.8	55	2	2	0	0.844553	0.783341	0.73341	0	0.72975	0.80021	0.595915	0.398125	0	0.767467	0.829677	0.196382	0.822337	0.8997	0.970369	1.00477	0.902688	0.908666	0.663899	1.34768	0.729721	0.608822	0.570661	0.90824
P10153	Non-secretory ribonuclease OS=Homo sapiens OX=9606 GN=RNASE2 PE=1 SV=2	RNASE2	18.354	21.7	67	4	4	1.74401	4.27037	2.30242	0.500526	4.07507	8.4412	0.190105	0.724993	1.06027	3.21999	0.796173	1.34018	2.63588	0.392291	1.29309	0.377431	0.107829	0.0936086	0	0.174261	0.0987828	0.338609	0.398434	0.121049	0.0996381
P10253	Lysosomal alpha-glucosidase OS=Homo sapiens OX=9606 GN=GAA PE=1 SV=4	GAA	105.32	6.1	18	5	5	0	0	0	0	0	0	0.684526	0.965941	0	0	0	0	0	0	0.494231	0	0.820154	0.587994	0.755298	0.765844	0.617713	0	0.569724	0.594542	0.715861
P10321	HLA class I histocompatibility antigen, C alpha chain OS=Homo sapiens OX=9606 GN=HLA-C PE=1 SV=3	HLA-C	40.648	36.6	38	10	5	0	0.410816	0	1.45465	3.74644	0.778827	0.439158	0.794911	0.456796	3.31528	0.898333	0.558131	0.558596	0.592272	2.76055	0.374487	0.29653	0.195214	0	0.229	0	1.3096	0.759011	0	0.360997
P10586	Receptor-type tyrosine-protein phosphatase F OS=Homo sapiens OX=9606 GN=PTPRF PE=1 SV=2	PTPRF	212.88	13.4	111	15	14	0	0.648842	0	2.10638	1.64317	1.59393	0.896737	0.869132	0	0	0.665307	0.716881	0	0.60584	0.567237	0.468109	0.819337	0.540013	0.900421	0.532827	0.847993	0.519712	0.786939	1.08533	0.982585
P10599	Thioredoxin OS=Homo sapiens OX=9606 GN=TXN PE=1 SV=3	TXN	11.737	51.4	43	5	5	0	1.31355	0	2.28539	1.26014	1.16717	1.03674	1.16386	0	2.76339	0.658552	0.663408	0.526303	0.542719	0.558833	0.90501	0.493399	0.533898	1.04142	0.614182	0.485575	0.766296	0.804316	1.13144	0
P10645	Chromogranin-A OS=Homo sapiens OX=9606 GN=CHGA PE=1 SV=7	CHGA	50.688	75.5	727	28	28	1.05013	1.73142	0.605899	2.4418	0.702599	2.69495	0.928421	1.40589	0.470765	0.325572	0.857807	1.02435	0.184162	0.875429	0.896549	0.592349	1.04398	0.498619	0.991122	0.53584	0.869802	0.630616	0.512007	1.39001	0.9297
P10721	Mast/stem cell growth factor receptor Kit OS=Homo sapiens OX=9606 GN=KIT PE=1 SV=1	KIT	109.86	5.7	19	5	5	0	0	0	0	0	0	0.416316	0	0	0	0.757335	0.526381	0	0.480778	0.736882	0.886168	0.48523	0.767214	0.517824	0.493656	1.03786	0.624717	0.673987	0.540193	0.713562
P10809	60 kDa heat shock protein, mitochondrial OS=Homo sapiens OX=9606 GN=HSPD1 PE=1 SV=2	HSPD1	61.054	17.6	19	5	5	0	1.34529	1.97783	0.776859	1.6681	1.05408	0.918842	0.576553	0	2.48944	0.5108	0.965033	0.490518	0.40232	3.10877	0.851428	0.453372	0.203681	0	0.661388	0.349589	0.921443	0.462357	0.440554	0.483628
P10909	Clusterin OS=Homo sapiens OX=9606 GN=CLU PE=1 SV=1	CLU	52.494	44.8	931	25	25	1.3049	0.929184	2.17258	1.62671	1.78823	1.75609	0.844421	0.937974	1.27121	1.12759	1.11194	1.05109	0.666825	0.46721	0.565661	0.920319	1.0064	0.623744	0.966385	0.552914	1.0802	0.291417	0.878169	0.905812	0.985651
P11021	Endoplasmic reticulum chaperone BiP OS=Homo sapiens OX=9606 GN=HSPA5 PE=1 SV=2	HSPA5	72.332	39.3	261	22	22	0.973498	1.50926	2.08602	1.77096	1.97861	1.29733	1.05295	1.1004	0.548993	0.29778	0.674594	0.922421	0.324684	0.826467	0.745286	0.889701	0.765422	0.549421	0.643982	0.855235	0.754983	0.730311	0.894305	0.904988	1.24318
P11047	Laminin subunit gamma-1 OS=Homo sapiens OX=9606 GN=LAMC1 PE=1 SV=3	LAMC1	177.6	20.5	106	21	21	0	2.15458	1.63593	1.30519	0.596076	1.68781	0.933579	0.946579	0	0	0.859495	0.531395	0	0.443614	0.571963	0.85025	0.802182	0.424296	0.984526	0.501691	0.488141	0.950938	0.803695	1.39248	0.822398
P11142	Heat shock cognate 71 kDa protein OS=Homo sapiens OX=9606 GN=HSPA8 PE=1 SV=1	HSPA8	70.897	15.2	23	8	6	1.71708	2.09816	5.62621	2.02817	1.75196	1.77957	0.683053	1.28756	0.811616	5.76898	0.77591	0.765342	0.890263	0.480778	0.628162	0.577628	0.748268	0.33304	0	0.478088	0.576019	0.60053	0.7075	1.06392	0.749585
P11362	Fibroblast growth factor receptor 1 OS=Homo sapiens OX=9606 GN=FGFR1 PE=1 SV=3	FGFR1	91.867	7.8	61	6	6	0.45568	0.477816	0	0.589161	0.503151	0.625195	0.581368	0.437793	0.393934	0	1.15753	1.20566	0.203364	0.771015	0.645494	1.09225	1.09136	1.40742	0.930929	1.05611	0.985263	0.521482	0.744737	0.302212	0.913605
P11717	Cation-independent mannose-6-phosphate receptor OS=Homo sapiens OX=9606 GN=IGF2R PE=1 SV=3	IGF2R	274.37	2.6	7	4	4	0	0	0	0	0	0	0	0	0	0	0	0	0	0	0.49108	0	0	0.485448	0	0	0	0.609379	0	0	0
P12107	Collagen alpha-1(XI) chain OS=Homo sapiens OX=9606 GN=COL11A1 PE=1 SV=4	COL11A1	181.06	4.8	11	5	5	1.81651	1.44403	0	1.79703	0	0	0.878316	1.3037	0	0	0	0	0	0	0	0	0	0	0	0	0	0.482548	0.527522	1.17261	0.592464
P12109	Collagen alpha-1(VI) chain OS=Homo sapiens OX=9606 GN=COL6A1 PE=1 SV=3	COL6A1	108.53	32.7	316	23	23	1.17855	1.33647	0.740063	2.21761	1.28734	1.45523	1.14505	0.893872	1.20555	0.186609	0.921129	0.884822	0.439022	0.609969	0.493181	0.839652	0.820154	0.817076	0.677789	0.527303	1.03722	0.829416	1.03394	0.816877	1.02244
P12110	Collagen alpha-2(VI) chain OS=Homo sapiens OX=9606 GN=COL6A2 PE=1 SV=4	COL6A2	108.58	5.1	8	5	5	0	0	0	0	0	0	0	0	0	0	0	0	0	0	0.350321	0.57174	0	0.364556	1.2154	0	0.521496	0.767476	0	0	0
P12111	Collagen alpha-3(VI) chain OS=Homo sapiens OX=9606 GN=COL6A3 PE=1 SV=5	COL6A3	343.67	17.7	273	41	41	3.17319	3.27771	5.83827	2.54782	2.20072	3.00862	0.998421	1.68233	0.731991	1.62389	0.590164	0.750302	0.510592	0.323272	0.714298	0.65123	0.555482	0.251661	0.586263	0.304831	0.501612	0.493166	0.486561	0.923104	1.00328
P12259	Coagulation factor V OS=Homo sapiens OX=9606 GN=F5 PE=1 SV=4	F5	251.7	27.1	386	53	45	1.19098	1.38408	0.259671	0.799452	0.82952	0.655068	1.00874	0.62173	0.328279	1.06407	1.00303	0.749467	0.887645	0.624717	0.955899	1.12994	0.842209	0.468513	0.875684	0.757307	1.0539	0.701995	1.32377	0.835817	1.1627
P12724	Eosinophil cationic protein OS=Homo sapiens OX=9606 GN=RNASE3 PE=1 SV=2	RNASE3	18.385	32.5	5	4	4	0	0	0	0	0	0	0	0	0	10.9027	0	0.0718552	0.147504	0	0	0	0	0	0	0	0	0	0	0	0
P13473	Lysosome-associated membrane glycoprotein 2 OS=Homo sapiens OX=9606 GN=LAMP2 PE=1 SV=2	LAMP2	44.96	4.1	24	2	2	0	0	0	1.10359	0	0	0.624105	0	0.779487	0	0	0.89819	0.422439	0.729721	0.526795	0.571152	0	0.828366	0.825386	0	0.915986	0	0	0	0
P13489	Ribonuclease inhibitor OS=Homo sapiens OX=9606 GN=RNH1 PE=1 SV=2	RNH1	49.973	13	4	4	4	0	0	0	2.2263	2.53615	0	0	0	0	0	0	0	0	0	0.315131	0	0	0	0	0	0	0	0	0	0
P13497	Bone morphogenetic protein 1 OS=Homo sapiens OX=9606 GN=BMP1 PE=1 SV=2	BMP1	111.25	2.8	9	2	2	0	0	0	0	0	0	0.691158	1.40373	0	0	0	0.691816	0	0.40527	0	0.473408	0	0.41677	0	0	0	0	0.636129	1.13721	0.879881
P13521	Secretogranin-2 OS=Homo sapiens OX=9606 GN=SCG2 PE=1 SV=2	SCG2	70.94	59.6	406	33	33	0.822295	1.28005	0.415474	2.414	0.573411	2.81871	0.98	1.5468	0.497307	0	0.728629	0.867276	0.144013	0.741519	1.03521	0.684793	0.764605	0.659494	0.632438	0.511735	0.683141	0.562186	0.620614	1.59093	0.890611
P13591	Neural cell adhesion molecule 1 OS=Homo sapiens OX=9606 GN=NCAM1 PE=1 SV=3	NCAM1	94.573	43.9	611	36	36	0.629667	1.04908	0.718423	1.70839	1.00857	1.87559	0.876105	0.858375	0.638397	0.218372	0.818969	0.904875	0.274934	0.925572	0.794131	0.830231	0.94432	0.83401	0.925982	0.777897	1.00066	0.721462	0.937748	0.872873	1.00711
P13598	Intercellular adhesion molecule 2 OS=Homo sapiens OX=9606 GN=ICAM2 PE=1 SV=2	ICAM2	30.654	14.9	37	3	3	2.18312	0	0	1.5346	2.46816	3.56553	0.793579	0.827181	1.44163	7.03951	0.683037	0.945815	0.974925	0	0.404419	0.915609	0.418246	0.498619	0.399912	0	0.620279	0.708484	0.446221	0.362325	0.677539
P13611	Versican core protein OS=Homo sapiens OX=9606 GN=VCAN PE=1 SV=3	VCAN	372.82	6.2	159	16	16	1.57002	2.50192	2.22452	2.72509	0.811388	2.35782	1.26368	1.41234	1.20695	1.36582	0.554704	0.672598	0.890263	0.424147	0.785202	0.476352	0.676382	0.472277	0.650579	0.642305	0.55421	0.617638	0.775767	1.28049	0.705898
P13671	Complement component C6 OS=Homo sapiens OX=9606 GN=C6 PE=1 SV=3	C6	104.79	40.7	385	30	30	2.83764	1.88305	8.32679	1.04276	3.40194	1.55765	0.669053	0.656151	2.94333	8.96515	0.755647	0.799598	1.6208	0.434175	0.34822	0.323849	0.686184	0.188628	0.728912	0.372627	0.480444	0.339199	0.336993	0.654655	0.564871
P13796	Plastin-2 OS=Homo sapiens OX=9606 GN=LCP1 PE=1 SV=6	LCP1	70.288	42.9	131	20	20	5.17404	1.39113	6.26673	4.50821	6.92853	2.25753	0.429579	1.82539	1.01138	4.17289	0.90762	0.535572	1.94461	0.515583	0.474273	0.312072	0.282643	0.0620921	0.12121	0.163715	0.187944	0.379903	0.255072	0.384558	0.370194
P13929	Beta-enolase OS=Homo sapiens OX=9606 GN=ENO3 PE=1 SV=5	ENO3	46.986	46.8	55	16	14	0	0	0.82662	0.604803	0.766059	0	0.224	0.158122	0	53.2867	0.383311	0.343401	0	0.284338	0.195907	0.203142	0.226277	0.182043	0.208614	0.230004	0.295707	0.248353	0.230868	0.214101	0.227635
P14151	L-selectin OS=Homo sapiens OX=9606 GN=SELL PE=1 SV=2	SELL	42.187	16.9	80	5	5	1.84757	0.973263	4.22398	1.72404	3.49713	2.37275	0.711789	0.671211	1.11475	4.87962	0.829101	0.742783	1.88439	0.749188	0.710621	0.694803	0.44602	0.351385	0.582965	0.407279	0	0.632386	0.391607	0	0.742687
P14174	Macrophage migration inhibitory factor OS=Homo sapiens OX=9606 GN=MIF PE=1 SV=4	MIF	12.476	17.4	17	2	2	0	0	0	1.008	0	0	0.599789	0	0	0	0	0	0	0.550388	0.627111	0.521691	0	0.541895	0	0	0.970509	0.67368	0.719912	0.650537	0.639983
P14207	Folate receptor beta OS=Homo sapiens OX=9606 GN=FOLR2 PE=1 SV=4	FOLR2	29.279	27.1	48	5	3	1.12263	0	0	0.962818	0	1.28666	0.743474	2.36645	0	0	0.623936	0.536408	1.1137	0.637105	0.667028	0.652997	0	0.5593	0.699228	0.467039	0.522138	0.80228	0.709982	0.579719	0.754184
P14314	Glucosidase 2 subunit beta OS=Homo sapiens OX=9606 GN=PRKCSH PE=1 SV=2	PRKCSH	59.425	17.8	69	7	7	1.20962	1.46871	1.47147	1.60586	2.15766	1.48084	1.03895	0.752961	0.656557	0	0.848519	0.713539	0	0.687247	0.745286	0.756629	0.928799	0.739931	0.77921	0.590077	1.05326	0.638285	0.749081	0.602776	0.669108
P14543	Nidogen-1 OS=Homo sapiens OX=9606 GN=NID1 PE=1 SV=3	NID1	136.38	39.3	367	41	40	1.77301	3.67266	5.51368	1.66147	1.60691	2.4389	1.17895	1.29939	0.757136	0.389099	0.623092	0.568993	0.50361	0.293776	0.484252	0.662418	0.443569	0.492974	0.614298	0.579029	0.419506	0.867171	0.804316	1.1405	1.29989
P14618	Pyruvate kinase PKM OS=Homo sapiens OX=9606 GN=PKM PE=1 SV=4	PKM	57.936	61.4	392	25	25	0.923787	1.12666	1.3979	1.70839	1.77463	1.60033	0.899684	0.886342	0.504292	4.01407	0.838388	0.741112	0.355232	0.850063	0.74266	0.415704	0.832407	0.605869	0.695929	0.706083	0.6825	0.946809	1.03394	1.24261	1.07916
P14625	Endoplasmin OS=Homo sapiens OX=9606 GN=HSP90B1 PE=1 SV=1	HSP90B1	92.468	14.4	34	9	8	1.85379	1.02792	3.62674	1.96735	2.13046	1.38055	1.05074	0.770171	0	0	0.585943	0.876467	0	0.763936	0.599275	0.775471	0.656776	0.467573	0.613473	0.759818	0.817203	0	0.466702	0.715591	1.05386
P14780	Matrix metalloproteinase-9 OS=Homo sapiens OX=9606 GN=MMP9 PE=1 SV=3	MMP9	78.457	14	8	7	7	1.19927	0	3.23723	0	0	1.4595	0	2.53533	0	0	0	0	0.551614	0	0	0	0	0	0	0	0	0	0	0	0
P15259	Phosphoglycerate mutase 2 OS=Homo sapiens OX=9606 GN=PGAM2 PE=1 SV=3	PGAM2	28.766	52.6	36	9	7	0.691805	0.650605	0	1.36602	2.95771	0.945261	0	0	0	28.5114	0.430592	0.437816	1.62255	0	0.28782	0	0.277741	0.326925	0	0.238542	0.380378	0.409989	0.298515	0.31127	0.370194
P15291	Beta-1,4-galactosyltransferase 1 OS=Homo sapiens OX=9606 GN=B4GALT1 PE=1 SV=5	B4GALT1	43.92	20.4	13	5	5	1.65702	1.30474	7.22751	1.22351	0	3.28174	0	0	1.0938	0	0	0	0	0	0	0	0	0	0	0	0	0	0.474149	0	0
P15328	Folate receptor alpha OS=Homo sapiens OX=9606 GN=FOLR1 PE=1 SV=3	FOLR1	29.819	17.1	44	5	5	1.75851	0	0	1.44249	0	1.47017	0.803158	1.82647	0	0	0.480406	0	0	0.376954	0.367128	1.28715	0.463174	0.443112	0.669544	0.2747	0	1.10432	0.57593	0.695004	0.950394
P15586	N-acetylglucosamine-6-sulfatase OS=Homo sapiens OX=9606 GN=GNS PE=1 SV=3	GNS	62.081	9.4	9	5	5	0	0	0	0	0	0	0	0	0	0	0	0.721894	0	0.594041	0	0.703046	0.678015	0.532958	0.658824	0.485621	0.663256	0.487267	1.06187	0.557486	0.735023
P16035	Metalloproteinase inhibitor 2 OS=Homo sapiens OX=9606 GN=TIMP2 PE=1 SV=2	TIMP2	24.399	46.4	195	12	12	1.12884	1.49339	0.70544	1.45465	0.820454	1.10529	1.17968	1.03801	0.621634	0.524092	0.760712	0.870618	0.389272	0.67073	0.87554	1.04397	0.780943	0.659494	0.823736	0.792461	0.967944	0.6023	0.860171	1.06639	1.12898
P16070	CD44 antigen OS=Homo sapiens OX=9606 GN=CD44 PE=1 SV=3	CD44	81.537	5.7	57	5	5	1.39811	1.02087	2.40629	1.73446	2.08513	1.82011	0.915158	0.914309	1.02116	0	0.891579	0.609098	0.634531	0.657162	0.499483	0.608247	0.958207	0.533428	0.874035	0.649838	0.85569	0.788122	0.753425	0.717238	1.20409
P16112	Aggrecan core protein OS=Homo sapiens OX=9606 GN=ACAN PE=1 SV=3	ACAN	261.33	1.9	7	3	3	0	0	0	1.55719	0	0	0	1.3919	0	0	0	0	0	0	0	0	0	0	0	0	0	0	0	0.797938	0.644582
P16152	Carbonyl reductase [NADPH] 1 OS=Homo sapiens OX=9606 GN=CBR1 PE=1 SV=3	CBR1	30.375	26.7	11	4	4	0	0	0	2.91279	2.08513	0	0	0	1.50589	0	0	0.684296	0	0.592272	0.519967	0.578806	0.70579	0	0	0.397235	0.627335	0	0	0	0.688269
P16870	Carboxypeptidase E OS=Homo sapiens OX=9606 GN=CPE PE=1 SV=1	CPE	53.15	49.2	269	17	17	0.0994211	0.296211	0	0.538761	0.301437	0.249651	0.708105	0.249553	0.303134	0	1.15247	1.0678	0.208601	0.766886	0.817241	1.17116	1.13057	0.769096	1.06286	0.966722	1.49585	0.732671	0.958228	0.52043	0.84769
P16949	Stathmin OS=Homo sapiens OX=9606 GN=STMN1 PE=1 SV=3	STMN1	17.302	24.2	20	3	3	0	4.66179	0	1.02365	5.1811	1.6238	0.494421	0	0	0	0	0.378493	0	0	0.584569	0	0	0.326454	0	0.272189	0	0.658932	0.499594	0.570661	0.483628
P17066	Heat shock 70 kDa protein 6 OS=Homo sapiens OX=9606 GN=HSPA6 PE=1 SV=2	HSPA6	71.027	10.1	24	5	1	0	1.63445	3.09441	1.30345	0	0	0	0	0	9.13985	0.7033	0	0.753232	0.582243	0.811463	0	0	0	0	0.321404	0.53176	0	0	0.616775	0.658378
P17174	Aspartate aminotransferase, cytoplasmic OS=Homo sapiens OX=9606 GN=GOT1 PE=1 SV=3	GOT1	46.247	56.2	250	17	17	0.633809	0.853368	0.103868	1.48072	1.76103	2.18712	0.645474	0.716388	0.824189	1.25464	1.03004	0.970881	0.346504	1.02409	0.640767	0.61649	1.09054	0.844359	0.996894	0.692022	0.844144	0.788122	0.804936	1.12403	0.974154
P17677	Neuromodulin OS=Homo sapiens OX=9606 GN=GAP43 PE=1 SV=1	GAP43	24.802	29.8	111	6	6	1.06256	2.948	1.45416	2.18633	4.75047	2.1295	0.865053	1.03909	0.298943	0	0.406952	0.551447	0.134412	0.634155	0.85243	0.476352	0.432133	0.396543	0.263035	0.588068	0.351513	1.0406	0.947057	1.35131	1.24854
P17900	Ganglioside GM2 activator OS=Homo sapiens OX=9606 GN=GM2A PE=1 SV=4	GM2A	20.838	45.6	142	9	9	1.24069	1.13724	0.869898	1.68928	0.403428	2.22339	1.05074	1.09932	0.681702	0.365276	0.878914	0.931611	0.25486	0.73621	0.578266	0.992155	0.756436	0.672665	0.871561	0.716629	1.09623	0.768065	0.785077	1.37272	0.821631
P17936	Insulin-like growth factor-binding protein 3 OS=Homo sapiens OX=9606 GN=IGFBP3 PE=1 SV=2	IGFBP3	31.674	20.6	18	5	5	0	0	4.89913	0	0	0	0	0	0	4.52228	0	0	0	0	0.607153	0	0	0	0	0.357059	0	0.545079	0.582136	0	0
P18065	Insulin-like growth factor-binding protein 2 OS=Homo sapiens OX=9606 GN=IGFBP2 PE=1 SV=2	IGFBP2	34.814	70.8	397	19	19	1.61352	1.80724	1.93022	1.88914	1.25561	1.58326	1.456	1.49947	0.551787	0.694819	0.518399	0.660901	0.372689	0.421197	0.564085	1.02101	0.660044	0.802494	0.795701	0.500184	0.839654	0.340969	0.780732	1.24179	1.49151
P18428	Lipopolysaccharide-binding protein OS=Homo sapiens OX=9606 GN=LBP PE=1 SV=3	LBP	53.383	18.9	97	9	9	3.70136	2.26037	27.7891	1.26348	0.845385	7.99311	0.302105	0.168878	4.43805	1.207	0.244846	0.533066	2.08426	0.0878969	0.195907	0.198431	0.0890406	0.0550362	0.110491	0.0542368	0.268125	0.073739	0.39409	0.541017	0.105003
P18509	Pituitary adenylate cyclase-activating polypeptide OS=Homo sapiens OX=9606 GN=ADCYAP1 PE=1 SV=3	ADCYAP1	18.835	21	18	1	1	0	0	0	1.28434	0	0	0.683053	1.20904	0	0	0.726941	0	0	0	0.39654	0.515214	0.835674	0.711237	0	0	0.560625	0.493166	0.631785	1.16026	0.801704
P18669	Phosphoglycerate mutase 1 OS=Homo sapiens OX=9606 GN=PGAM1 PE=1 SV=2	PGAM1	28.804	38.6	45	8	6	1.42918	1.06495	0	2.94928	8.92527	1.87772	0.46421	1.21764	0	3.21602	0.686414	0.583197	1.53614	0.479009	0.543602	0.416293	0.505652	0.386665	0	0.395728	0.40347	0.550388	0.533728	0.457847	0.450671
P19021	Peptidyl-glycine alpha-amidating monooxygenase OS=Homo sapiens OX=9606 GN=PAM PE=1 SV=2	PAM	108.33	36.1	289	27	27	0.822295	0.615342	0.203409	1.71187	0.51675	1.38909	0.907053	0.87451	0.752945	0	1.09168	1.17976	0.267952	0.707304	0.670179	0.694214	1.13465	0.854708	0.977929	0.699053	1.20015	0.474289	0.673366	1.11744	0.912838
P19022	Cadherin-2 OS=Homo sapiens OX=9606 GN=CDH2 PE=1 SV=4	CDH2	99.808	21.7	295	15	15	1.4996	2.44197	0.679473	2.29756	1.00177	2.59893	1.19811	1.3564	0.440033	0.0873487	0.737072	0.736934	0.160596	0.570445	0.595073	0.568796	0.611848	0.532017	0.612649	0.618702	0.721628	0.772785	0.921612	1.53988	1.43785
P19320	Vascular cell adhesion protein 1 OS=Homo sapiens OX=9606 GN=VCAM1 PE=1 SV=1	VCAM1	81.275	32.5	152	17	17	1.5286	3.58097	7.04141	1.58674	2.95771	5.61182	0.855474	1.65759	0.941531	1.78271	0.79955	0.61077	0.801237	0.53859	0.584569	0.484596	0.233629	0.435115	0.364456	0.447956	0.469539	0.463081	0.503939	0.592895	0.683671
P19652	Alpha-1-acid glycoprotein 2 OS=Homo sapiens OX=9606 GN=ORM2 PE=1 SV=2	ORM2	23.602	58.7	346	18	11	4.42631	2.10521	9.15773	1.76922	3.33168	3.29241	0.354421	0.70348	3.11934	6.22558	0.837544	0.645862	1.72729	0.312063	0.212714	0.158392	0.587341	0.159464	0.496386	0.305333	0.313668	0.591092	0.455531	0.6036	0.316543
P19971	Thymidine phosphorylase OS=Homo sapiens OX=9606 GN=TYMP PE=1 SV=2	TYMP	49.955	12.4	13	4	4	0	0	0	1.66495	0	0	0	0	0	0	0.879759	0	0	0	0	0	0	0	0	0	0	0	0	0	0
P20062	Transcobalamin-2 OS=Homo sapiens OX=9606 GN=TCN2 PE=1 SV=3	TCN2	47.534	31.1	56	9	9	0	1.14782	0	1.68059	1.3508	1.66007	0.61821	0.818576	1.17202	0	0.737072	0.931611	1.85908	0.674859	0.414923	0.697747	0.819337	0.528724	0.502158	0.322408	0.808865	0.637695	1.0147	0.839111	0.732723
P20742	Pregnancy zone protein OS=Homo sapiens OX=9606 GN=PZP PE=1 SV=4	PZP	163.86	17.1	13	17	8	2.848	0	1.38924	0	0	0	0	0	0.65516	9.17955	0	0	0.456478	0	0	0	0	0	0	0	0	0	0	0	0
P20774	Mimecan OS=Homo sapiens OX=9606 GN=OGN PE=1 SV=1	OGN	33.922	48	199	16	16	1.72123	1.71203	2.31973	1.22177	1.39386	1.39549	0.929158	1.13052	0.557375	0.762316	0.748048	0.972552	0.362215	0.40409	0.521017	0.944461	0.838125	0.442642	0.977929	0.972246	1.00643	0.707894	0.82914	0.844875	1.39493
P20827	Ephrin-A1 OS=Homo sapiens OX=9606 GN=EFNA1 PE=1 SV=2	EFNA1	23.787	13.2	22	3	3	0	0	0	1.44597	0	0	0.667579	0	0	0	0	0.565651	0.69039	0.730311	0	0.747796	0	0.561652	1.13295	0.529311	0.737023	0.645364	0.538693	0.567367	0.661444
P20851	C4b-binding protein beta chain OS=Homo sapiens OX=9606 GN=C4BPB PE=1 SV=1	C4BPB	28.357	20.6	14	4	4	1.21584	0	0	0	0	0	0	0	1.82998	4.15303	0	0	0.922557	0	0	0	0	0	0	0	0	0	0	0	0
P20908	Collagen alpha-1(V) chain OS=Homo sapiens OX=9606 GN=COL5A1 PE=1 SV=3	COL5A1	183.56	4.7	32	5	5	1.67152	1.97826	2.67461	4.6038	1.27148	2.2554	0.947579	2.18574	0	0	0	0	0	0.308524	0.311455	0.201375	0	0.0921974	0.245719	0.238039	0	0.518533	0.30348	1.81821	1.43019
P20933	N(4)-(beta-N-acetylglucosaminyl)-L-asparaginase OS=Homo sapiens OX=9606 GN=AGA PE=1 SV=2	AGA	37.208	23.1	45	5	5	0	0	0	0.797714	0	0	0.468632	0	0	0	0.531908	0.896519	0	0.656572	0.618708	0.767227	1.08319	0.44029	0.800649	0.510228	1.15909	0.553337	0.446842	0	0.686737
P21246	Pleiotrophin OS=Homo sapiens OX=9606 GN=PTN PE=1 SV=1	PTN	18.942	35.1	55	4	4	0	0	2.5491	2.25237	2.12139	2.30661	0.281474	0.586234	0.961088	1.67154	1.37283	0.616618	0.613583	0.359256	0	0.573507	1.15344	0.828836	1.081	0.493656	0.993601	0.588732	0.806798	0.997216	0.679072
P21741	Midkine OS=Homo sapiens OX=9606 GN=MDK PE=1 SV=1	MDK	15.585	25.9	18	2	2	0	0	0	0	0	0	0	0	0	4.05377	1.21579	0.640013	0	0	0.680684	0	0	0.441231	0	0.439921	0.439391	0	0.60634	0	0
P21802	Fibroblast growth factor receptor 2 OS=Homo sapiens OX=9606 GN=FGFR2 PE=1 SV=1	FGFR2	92.024	2.6	22	2	2	0	0	0	0	0	0	0.78621	0	0	0	0.640822	0.660066	0	0.499655	0.494756	0.922675	0.713141	0.522138	0	0.493154	0.724835	0.611149	0.636129	0	0.667575
P21926	CD9 antigen OS=Homo sapiens OX=9606 GN=CD9 PE=1 SV=4	CD9	25.416	15.4	14	2	2	0	0	0	0	0	0	0.523158	0	0	0	0	0	0	0	0	0.657119	0	0	0	0	0.511233	0	0	1.12485	0.774878
P22061	Protein-L-isoaspartate(D-aspartate) O-methyltransferase OS=Homo sapiens OX=9606 GN=PCMT1 PE=1 SV=4	PCMT1	24.636	43.6	43	5	5	1.79579	1.75434	0	4.14672	1.42106	0	0.697053	0.974546	0	0	1.07817	0.827171	0	0.406449	0	0.383319	0.990883	0.289293	1.06533	0.404265	0.507385	0.445973	0.513868	0.773234	1.09372
P22105	Tenascin-X OS=Homo sapiens OX=9606 GN=TNXB PE=1 SV=5	TNXB	458.38	22.8	360	52	52	1.54517	2.19337	3.52287	1.55372	0.92471	1.51925	1.24674	1.43815	0.522452	0.349395	0.61296	0.780381	0.357851	0.511454	1.06462	1.25653	0.553849	0.47604	0.583789	0.532325	0.591414	0.733851	0.569724	1.26814	1.16117
P22304	Iduronate 2-sulfatase OS=Homo sapiens OX=9606 GN=IDS PE=1 SV=1	IDS	61.872	13.6	25	4	4	0	0	0	0	0	0	0.309474	0	0	0	0.875537	0.781217	0	0.383443	0	0.415704	1.14364	0.66702	1.14779	0.386689	0.935871	0.710254	0.691364	0.408439	0
P22352	Glutathione peroxidase 3 OS=Homo sapiens OX=9606 GN=GPX3 PE=1 SV=2	GPX3	25.552	34.5	85	7	7	1.18477	1.50574	6.89427	0.877659	1.84942	1.06689	0.616737	0.573326	1.64977	2.11622	1.07648	0.97673	1.32405	0.568675	0.679108	0.965069	0.842209	0.599754	0.828684	0.530818	0.63824	0.758037	0.822314	0.466905	0.519651
P22392	Nucleoside diphosphate kinase B OS=Homo sapiens OX=9606 GN=NME2 PE=1 SV=1	NME2	17.298	19.1	8	2	2	0	0	0	0	0	0	0	0	0	5.38783	0	0	0	0.522072	0.494231	0	0	0	0	0	0	0.481958	0	0	0
P22607	Fibroblast growth factor receptor 3 OS=Homo sapiens OX=9606 GN=FGFR3 PE=1 SV=1	FGFR3	87.709	3	11	2	2	0	0	0	0	0	0	0	0	0	0	0	0	0	0	0	0	0	0.499089	0.686859	0.474572	0.74472	0	0	0	0
P22692	Insulin-like growth factor-binding protein 4 OS=Homo sapiens OX=9606 GN=IGFBP4 PE=1 SV=2	IGFBP4	27.934	46.5	223	11	11	1.74194	1.73847	3.29782	1.63019	0.863516	1.34001	1.22316	1.56293	1.18599	1.56434	0.586787	0.731921	0.999364	0.653033	0.932789	0.751329	0.493399	0.580938	0.523596	0.473568	0.490707	0.529741	0.633647	1.24426	1.24088
P22748	Carbonic anhydrase 4 OS=Homo sapiens OX=9606 GN=CA4 PE=1 SV=2	CA4	35.032	18.9	23	5	5	0	0	0	0	0	0	0.288842	0	0	0	0.596074	0.639177	0	0.789302	0.561984	0.695392	0.842209	0.795438	0.77921	0.595099	0.726118	0.33212	0	0	0
P22792	Carboxypeptidase N subunit 2 OS=Homo sapiens OX=9606 GN=CPN2 PE=1 SV=3	CPN2	60.556	36.1	110	13	13	3.07377	2.35558	9.48232	1.32083	3.48126	2.20419	0.317579	0.584082	5.67712	10.8114	0.523465	0.600743	1.91145	0.225346	0.0341392	0.0889112	0.576722	0	0.198719	0	0.201414	0.146888	0.236454	0.390322	0.311177
P22897	Macrophage mannose receptor 1 OS=Homo sapiens OX=9606 GN=MRC1 PE=1 SV=1	MRC1	166.01	15.6	66	18	18	1.34633	2.37674	9.07118	1.16616	0	2.7419	0.425158	1.08534	1.93614	4.39523	0.898333	0.995111	0	0.397601	0.435932	0.499905	0.898575	0.501441	1.01256	0.376143	0.602319	0.383443	0.464219	0.76994	0.652246
P23083	Immunoglobulin heavy variable 1-2 OS=Homo sapiens OX=9606 GN=IGHV1-2 PE=1 SV=2	IGHV1-2	13.085	64.1	94	6	5	4.16326	0.749342	2.23317	1.29998	13.8911	3.08757	0.417789	0.379707	0.624428	4.43493	0.183213	0.640848	1.89748	0.516173	0.121851	0.146615	0.189518	0.287411	0.181403	0.116007	0.275822	0.788122	1.18227	0.299741	1.07073
P23142	Fibulin-1 OS=Homo sapiens OX=9606 GN=FBLN1 PE=1 SV=4	FBLN1	77.213	56.2	731	28	16	1.42918	2.02058	2.00812	1.37645	1.0131	1.84785	1.06179	0.932595	1.07564	0.742464	0.847675	0.826335	0.749741	0.522662	0.625011	0.860849	0.753986	0.597872	1.04802	0.603134	0.771019	0.706715	0.837829	0.929692	1.06919
P23284	Peptidyl-prolyl cis-trans isomerase B OS=Homo sapiens OX=9606 GN=PPIB PE=1 SV=2	PPIB	23.742	54.6	104	10	10	0.318976	0.936237	0	0.646513	0.741128	0.305129	0.871684	0.452852	0.360408	0	0.700767	0.767013	0.392763	0.840625	0.932264	0.86026	0.85528	0.576704	1.11563	0.796478	1.24441	0.644774	0.764596	1.56211	1.05463
P23381	Tryptophan--tRNA ligase, cytoplasmic OS=Homo sapiens OX=9606 GN=WARS PE=1 SV=2	WARS	53.165	22.3	8	6	6	0	0	0	1.93433	0	0	0	0	0	0	0.748892	0	0	0	0	0	0	0	0	0	0	0	0	0	0
P23468	Receptor-type tyrosine-protein phosphatase delta OS=Homo sapiens OX=9606 GN=PTPRD PE=1 SV=2	PTPRD	214.76	13.9	125	17	16	0.774656	1.34176	0	1.39383	1.09016	1.59179	0.848842	0.918612	0	0	0.688947	0.702677	0	0.689017	0.604002	0.737786	0.81852	0.648675	0.703351	0.660384	0.74023	0.719103	0.779491	1.00463	0.922802
P23470	Receptor-type tyrosine-protein phosphatase gamma OS=Homo sapiens OX=9606 GN=PTPRG PE=1 SV=4	PTPRG	162	11.3	103	10	10	0.789155	0.759921	0.76603	2.1116	1.04257	2.01641	0.872421	0.967017	0.493116	1.38964	1.17695	0.957513	0.25486	0.666011	0.651797	0.461043	1.15426	1.10637	0.989473	0.620711	0.982697	0.712614	0.672125	1.13062	0.936598
P23471	Receptor-type tyrosine-protein phosphatase zeta OS=Homo sapiens OX=9606 GN=PTPRZ1 PE=1 SV=4	PTPRZ1	254.58	8.7	159	16	16	0.654522	1.01734	0.259671	1.62671	1.33947	1.19064	0.842947	0.598066	0.474956	0	0.99796	0.907381	0.343886	0.586373	0.871338	0.802556	1.03499	0.626096	0.874035	1.0074	1.0276	0.864221	0.816728	0.765822	0.971855
P23515	Oligodendrocyte-myelin glycoprotein OS=Homo sapiens OX=9606 GN=OMG PE=1 SV=2	OMG	49.607	13.4	70	6	6	0	0	0	0.406678	0	0.913254	0.482632	0.322697	0	0	0.648421	0.847223	0.192018	0.758037	0.794656	0.6318	1.31355	1.14682	1.11233	0.549399	1.50676	0.443614	0.467322	0.401027	0.521184
P23528	Cofilin-1 OS=Homo sapiens OX=9606 GN=CFL1 PE=1 SV=3	CFL1	18.502	39.2	19	5	5	0.934144	1.76492	0	1.53981	0	0	0	0	0.656557	9.23514	0.649265	0.737769	1.48639	0.435355	0.729004	0.741908	0	0.342448	0	0.420838	0	0.532101	0.418294	0.716415	0.852289
P23582	C-type natriuretic peptide OS=Homo sapiens OX=9606 GN=NPPC PE=1 SV=1	NPPC	13.246	14.3	42	1	1	0.526103	0.848079	0	1.15225	0.324102	0.76389	0.888631	0.510938	0.322691	0	0.65602	0.592388	0	0.959197	0.845603	0.911487	0.843026	0.961958	0.808894	0.938097	0.61194	0.890177	0.605719	0.862168	1.15427
P24043	Laminin subunit alpha-2 OS=Homo sapiens OX=9606 GN=LAMA2 PE=1 SV=4	LAMA2	343.9	11.6	135	24	24	0.637952	3.21071	2.19855	1.61281	0.262908	1.82438	0.931368	1.22517	0.771105	0	0.619715	0.448677	0.29239	0.432405	0.39654	0.954471	0.664945	0.591757	1.24509	0.669925	0.666463	0.958607	0.74784	1.53576	0.876815
P24158	Myeloblastin OS=Homo sapiens OX=9606 GN=PRTN3 PE=1 SV=3	PRTN3	27.807	7.8	4	2	2	0	0	3.13769	0	0	0	0	0	0	0	0	0	1.11283	0	0	0	0	0	0	0	0	0	0	0	0
P24592	Insulin-like growth factor-binding protein 6 OS=Homo sapiens OX=9606 GN=IGFBP6 PE=1 SV=1	IGFBP6	25.322	52.9	158	11	11	1.03149	1.37703	5.01598	0.91937	0.666335	1.63874	0.63	0.52277	0.771105	1.29435	1.14149	1.27501	0.835276	0.649493	0.847703	1.20001	0.731113	1.02546	1.269	0.556932	0.911496	0.428276	0.62682	0.478433	0.538812
P24593	Insulin-like growth factor-binding protein 5 OS=Homo sapiens OX=9606 GN=IGFBP5 PE=1 SV=1	IGFBP5	30.57	39.3	64	8	8	1.29455	1.76139	0	1.77096	1.22161	1.16717	0.881263	1.25637	0.997408	1.54448	0.623092	0.763671	0.661588	0.545669	0.989513	0.851428	0.656776	0.556948	0.979578	0.493154	0.627335	0.617638	0.584618	1.22614	1.16807
P24821	Tenascin OS=Homo sapiens OX=9606 GN=TNC PE=1 SV=3	TNC	240.85	2.1	18	3	3	0	0	0	0.846376	0	0	0.723579	0	0	0	0	0.34173	0	0	0.302526	0	0	0	0	0.613178	0	0.839445	0.796868	0.585484	1.46238
P25311	Zinc-alpha-2-glycoprotein OS=Homo sapiens OX=9606 GN=AZGP1 PE=1 SV=2	AZGP1	34.258	56.4	491	22	22	2.53938	2.0435	6.43551	1.51548	3.56285	1.87559	0.49	0.848694	2.15686	5.60223	0.963344	0.862263	1.70808	0.420607	0.43173	0.423359	1.15426	0.188628	0.824561	0.391711	0.712006	0.353947	0.263761	0.546781	0.472131
P25713	Metallothionein-3 OS=Homo sapiens OX=9606 GN=MT3 PE=1 SV=1	MT3	6.927	50	24	5	5	0	0	0	0.519644	0	0.573985	0.422947	0.972395	0	0	0.528531	0.361783	0.445132	1.6901	0.355573	1.2477	0.264671	0.366438	2.52151	0.498678	0.561266	1.06656	0.357474	0.500667	0.539579
P25774	Cathepsin S OS=Homo sapiens OX=9606 GN=CTSS PE=1 SV=3	CTSS	37.495	24.5	17	6	6	0	0	0	0	0	0	0	0	0	0	0	0.528888	0	0.825287	0.777324	0.765461	0.506469	0.597872	0	0.327932	0.601677	0.416478	0	0	0
P26038	Moesin OS=Homo sapiens OX=9606 GN=MSN PE=1 SV=3	MSN	67.819	14.9	35	8	4	1.46646	0.953868	5.0506	3.00663	2.32991	0	0	0.839013	1.26143	11.8635	1.32808	0.712704	2.11219	0.67014	0.70747	0.415704	0.342275	0.372553	0.40321	0.205397	0.327138	0.381083	0	0.348326	0.331105
P26572	Alpha-1,3-mannosyl-glycoprotein 2-beta-N-acetylglucosaminyltransferase OS=Homo sapiens OX=9606 GN=MGAT1 PE=1 SV=2	MGAT1	50.878	13	31	3	3	0	1.18661	0	2.6295	2.49536	3.05343	0.815684	0.900326	0.662145	0	0.734539	1.0912	0.60311	0	0	0.871448	0	0	0	0.47859	0	0	0.701914	0.396087	0.728891
P26927	Hepatocyte growth factor-like protein OS=Homo sapiens OX=9606 GN=MST1 PE=1 SV=2	MST1	80.319	27.1	101	13	13	3.85878	2.12284	5.43578	1.99168	3.60592	2.35782	0.519474	1.14773	2.03114	4.292	0.794484	0.970046	0.85186	0.448923	0.352422	0.274977	0.985981	0.175928	0.642333	0.397235	0.34574	0.428276	0.449325	0.991452	0.924335
P26992	Ciliary neurotrophic factor receptor subunit alpha OS=Homo sapiens OX=9606 GN=CNTFR PE=1 SV=2	CNTFR	40.633	31.2	70	7	7	0.480535	0.661184	0	1.68059	1.27148	1.22905	0.775158	0.556115	0.542009	0	1.11025	1.15637	0.237404	0.788122	0.827745	0.769583	0.94432	0.879168	0.706649	0.624728	0.880707	0.701405	0.799351	0.737001	0.975687
P27169	Serum paraoxonase/arylesterase 1 OS=Homo sapiens OX=9606 GN=PON1 PE=1 SV=3	PON1	39.731	47.3	162	11	11	4.37246	1.45637	4.56588	1.85959	3.83936	0.847107	0.571053	0.889569	2.47955	11.3077	0.804616	0.909888	1.91232	0.362796	0.182251	0.20373	1.00395	0.125595	0.62007	0.268673	0.370115	0.378134	0.248866	0.870403	0.474431
P27797	Calreticulin OS=Homo sapiens OX=9606 GN=CALR PE=1 SV=1	CALR	48.141	43.6	203	12	12	1.31526	1.52337	1.64891	1.79355	1.87209	1.63447	0.894526	0.896023	0.562963	0.293809	0.839232	0.868947	0.494009	1.02291	0.707995	0.644165	0.875702	0.621862	0.864964	0.823597	0.898026	0.614098	0.757149	0.889342	1.05233
P27824	Calnexin OS=Homo sapiens OX=9606 GN=CANX PE=1 SV=2	CANX	67.567	6.6	7	3	3	0	0	0	2.02296	0	2.00788	0	1.24884	0	0	0	0	0	0.577524	0.383935	0.519336	0	0	0	0	0	0	0	0.71065	0.981819
P27918	Properdin OS=Homo sapiens OX=9606 GN=CFP PE=1 SV=2	CFP	51.276	15.1	24	5	5	2.60773	0.652368	10.1575	0.712555	1.20575	2.24473	0	0	0.972263	10.6883	0.214452	0	0.819566	0	0.236349	0	0	0	0	0	0	0	0	0	0
P27930	Interleukin-1 receptor type 2 OS=Homo sapiens OX=9606 GN=IL1R2 PE=1 SV=1	IL1R2	45.421	11.1	10	3	3	0	0	5.77335	0	1.93555	0	0	0	0	0	0	0	0.707846	0	0	0	0	0	0	0	0	0	0	0	0
P28799	Progranulin OS=Homo sapiens OX=9606 GN=GRN PE=1 SV=2	GRN	63.544	9.4	9	4	4	0	0	0	0	2.07833	1.71982	0	0	0	0	0.564835	0	0	0	0.775748	0	0	0.637385	0	0.456996	0.596546	0.552158	0	0	0
P28838	Cytosol aminopeptidase OS=Homo sapiens OX=9606 GN=LAP3 PE=1 SV=3	LAP3	56.166	25.6	14	9	9	0	0	0	5.30593	2.4319	0	0	0	0	0	0.325055	0	0.182417	0	0	0	0	0	0	0	0.179605	0	0	0	0
P29279	CCN family member 2 OS=Homo sapiens OX=9606 GN=CCN2 PE=1 SV=2	CCN2	38.091	9.5	24	3	3	0	1.20071	4.57454	2.01427	0	1.27813	0.596105	1.75763	0	0	0.525153	0	0	1.01996	0	0.630622	0	0.360793	0	0.543373	0	0.546259	0.254452	1.19649	0
P29323	Ephrin type-B receptor 2 OS=Homo sapiens OX=9606 GN=EPHB2 PE=1 SV=5	EPHB2	117.49	6.1	14	4	4	0	1.27829	0	2.62776	0	2.24686	1.14137	1.56293	0	0	0.536974	0.534737	0	0.574574	0.461668	0.564675	0	0.429	0.574719	0.497673	0.398339	0.584013	0.736048	0.8317	0.930467
P29401	Transketolase OS=Homo sapiens OX=9606 GN=TKT PE=1 SV=3	TKT	67.877	25.8	53	10	10	3.21669	1.64855	4.63513	2.8815	3.25008	0.928191	0.332316	1.64898	0	10.1285	0.735384	0.459539	1.81195	0.276079	0.920709	0.199609	0	0.249309	0	0.229	0	0.283748	0.291689	0	0.295849
P29622	Kallistatin OS=Homo sapiens OX=9606 GN=SERPINA4 PE=1 SV=3	SERPINA4	48.541	48	208	18	18	2.60773	1.42287	3.67435	1.98994	5.1199	1.23332	0.674947	1.31338	1.33826	11.0456	0.797017	0.900697	0.805601	0.515583	0.26471	0.418059	0.895307	0.22673	0.818789	0.249088	0.702384	0.417068	0.358094	0.709003	0.681371
P29762	Cellular retinoic acid-binding protein 1 OS=Homo sapiens OX=9606 GN=CRABP1 PE=1 SV=2	CRABP1	15.565	17.5	4	2	2	0	2.54424	0	1.74315	0	0	0	0	0	2.64031	0	0	0	0	0.46692	0	0	0	0	0	0	0	0	0	0
P29966	Myristoylated alanine-rich C-kinase substrate OS=Homo sapiens OX=9606 GN=MARCKS PE=1 SV=4	MARCKS	31.554	20.8	28	3	3	0	2.47724	4.36247	3.02228	2.30498	2.44104	0.910737	1.308	0	0	0.49898	0.520533	0	0.450103	0.408095	0	0	0.219674	0	0.299809	0	0.589322	0.647921	0.934633	0.948861
P30041	Peroxiredoxin-6 OS=Homo sapiens OX=9606 GN=PRDX6 PE=1 SV=3	PRDX6	25.035	43.3	12	7	7	0	1.10021	0	0	0	0	0	0	0	30.7904	0.433125	0.237289	0.377925	0.129191	0.327211	0.286753	0.261404	0	0	0.159697	0.328421	0.269	0.282379	0	0
P30043	Flavin reductase (NADPH) OS=Homo sapiens OX=9606 GN=BLVRB PE=1 SV=3	BLVRB	22.119	25.2	7	4	4	0	0	0	0.943701	0	0	0	0	0	8.49267	0	0	0	0	0.16702	0	0	0	0	0	0	0	0	0	0
P30086	Phosphatidylethanolamine-binding protein 1 OS=Homo sapiens OX=9606 GN=PEBP1 PE=1 SV=3	PEBP1	21.057	78.1	267	13	13	0.490891	0.990895	0.190425	1.05145	1.02897	0.714814	0.921053	0.583007	0.553184	1.48493	0.882291	0.909888	0.409346	1.0819	0.987937	0.934451	0.924715	0.873053	0.819614	0.67545	0.914062	0.923212	0.947057	1.00133	0.946562
P30101	Protein disulfide-isomerase A3 OS=Homo sapiens OX=9606 GN=PDIA3 PE=1 SV=4	PDIA3	56.782	24.6	45	9	9	0	0.9715	2.51448	0.992363	1.48452	1.35708	0.706631	0.650773	0.452605	2.38621	0.677127	0.932447	0.345632	0.66778	0.938566	1.05575	0.765422	0.596461	0.636561	0.702568	0.862105	0.727951	0.761493	1.25496	1.36658
P30530	Tyrosine-protein kinase receptor UFO OS=Homo sapiens OX=9606 GN=AXL PE=1 SV=4	AXL	98.336	9.2	66	6	6	0	0.918605	1.9735	1.08795	1.55932	1.75396	0.775895	0.476516	1.32708	0	0.978541	0.927434	0.679044	0.634745	0.845603	0.953882	0.877336	1.01464	0.649754	0.617195	0.54074	0.632386	0.82914	0.433966	0.8132
P31146	Coronin-1A OS=Homo sapiens OX=9606 GN=CORO1A PE=1 SV=4	CORO1A	51.026	18	33	6	6	2.60359	0	5.07657	2.22804	2.7016	0	0.196	1.16386	0.343645	8.27827	0.662774	0.590717	1.97429	0.476649	0.692239	0	0	0.133122	0	0	0	0	0	0	0.194678
P31150	Rab GDP dissociation inhibitor alpha OS=Homo sapiens OX=9606 GN=GDI1 PE=1 SV=2	GDI1	50.582	27.7	84	9	7	0	1.58155	0	1.89957	4.82527	1.83931	0.707368	1.07351	0	0	0.875537	0.322513	0.961833	0.596401	0.473222	0.521102	0.614298	0.482625	0.570596	0.377649	0.488783	0.620587	0.834726	1.00463	0.872983
P31327	Carbamoyl-phosphate synthase [ammonia], mitochondrial OS=Homo sapiens OX=9606 GN=CPS1 PE=1 SV=2	CPS1	164.94	5.5	20	8	8	0	0	0	0	0	0	0	0	0	0	0	0	0	0.389342	0.692239	1.12052	0.596327	0.324573	0.581316	0.591583	0.343816	1.0583	0.592066	0.604423	0.610858
P32004	Neural cell adhesion molecule L1 OS=Homo sapiens OX=9606 GN=L1CAM PE=1 SV=2	L1CAM	140	23.3	190	21	21	0.250624	1.03674	0	2.05077	1.08336	1.67714	0.735368	0.603444	0.257035	0	0.67966	0.876467	0	0.724412	0.672806	0.519336	0.837308	1.00288	0.598631	0.690013	0.677368	0.845934	1.09476	0.993099	0.874516
P32119	Peroxiredoxin-2 OS=Homo sapiens OX=9606 GN=PRDX2 PE=1 SV=5	PRDX2	21.892	47	84	12	11	1.25726	0.985605	0	1.12618	0.754727	0.234715	0.744947	0.301184	0.435842	18.0693	0.792796	0.72273	0.263588	0.451873	0.625011	0.723655	0.959841	0.492033	0.465877	0.576015	0.862746	0.768065	1.09104	0.713121	0.840026
P33151	Cadherin-5 OS=Homo sapiens OX=9606 GN=CDH5 PE=1 SV=5	CDH5	87.527	12.2	35	9	9	2.14998	2.78403	6.85099	2.96492	2.0602	2.0847	1.13916	1.25529	0	2.54899	0	0.73025	0	0.310884	0.451163	0	0	0.249309	0.352088	0.374636	0	0.610559	0.397814	0.979923	0.785608
P33908	Mannosyl-oligosaccharide 1,2-alpha-mannosidase IA OS=Homo sapiens OX=9606 GN=MAN1A1 PE=1 SV=3	MAN1A1	72.968	21.3	104	11	11	1.7088	1.34882	3.15068	1.67016	2.00581	1.98227	0.626316	0.959487	1.12872	2.33459	0.979386	0.953335	0.865825	0.740929	0.808837	0.777237	1.04316	0.661375	1.01833	0.565972	0.737664	0.437715	0.543037	0.636538	0.59323
P34096	Ribonuclease 4 OS=Homo sapiens OX=9606 GN=RNASE4 PE=1 SV=3	RNASE4	16.84	42.9	62	6	6	1.42089	1.78784	2.68327	1.02886	1.09696	1.42963	0.963052	0.733599	0.623031	1.10774	0.981074	0.689309	0.611838	0.510274	0.595598	1.13877	0.915729	0.693362	1.28384	0.584553	0.99296	0.916723	0.780112	0.805349	0.725825
P35052	Glypican-1 OS=Homo sapiens OX=9606 GN=GPC1 PE=1 SV=2	GPC1	61.68	12.5	30	4	4	0	0	0	1.36428	0	1.11383	0.712526	0	0	0	0	0.657559	0	0.615868	0.542551	0.582339	1.00804	0.5005	1.05132	0.443436	0.844786	0.641234	0.592066	0.891813	0.748052
P35318	ADM OS=Homo sapiens OX=9606 GN=ADM PE=1 SV=1	ADM	20.42	13	5	2	2	0	0	4.67841	0	0	0	0	0	0	0	0	0	0	0	0	0.615313	0	0.411125	0	0	0	0	0	0	0
P35442	Thrombospondin-2 OS=Homo sapiens OX=9606 GN=THBS2 PE=1 SV=2	THBS2	129.99	14.2	67	14	13	0	0.87629	0	0.80988	1.11736	1.01781	0.935789	0.501257	0.610458	0	0.634912	0.689309	0.378798	0.485498	1.00527	0.682438	0.681283	0.764862	0.893824	0.654357	0.599111	0.821158	0.966296	1.05733	1.5122
P35443	Thrombospondin-4 OS=Homo sapiens OX=9606 GN=THBS4 PE=1 SV=2	THBS4	105.87	9.7	20	7	6	0	2.16516	5.31893	0	0	0	0.742737	0	0	0	0	0	0	0	0.471121	0.685382	0.683734	0.522138	0.639035	0	0.855049	0.504375	0.644197	0.695828	0.521184
P35542	Serum amyloid A-4 protein OS=Homo sapiens OX=9606 GN=SAA4 PE=1 SV=2	SAA4	14.746	40.8	74	5	5	3.99341	2.43139	7.94161	0.846376	4.64168	1.08609	0.33821	0.80997	1.63301	7.85344	0.830789	1.26916	1.88264	0.439484	0.400742	0.197842	0.862632	0.176869	0.489789	0.263651	0.49199	0.340969	0.346303	0.527018	0.657612
P35555	Fibrillin-1 OS=Homo sapiens OX=9606 GN=FBN1 PE=1 SV=4	FBN1	312.3	14.7	169	29	29	0.555101	1.41934	0.497703	1.06362	0	0.93886	1.50832	1.07458	0.726404	0.623352	0.806305	0.726072	0.766325	0.553337	1.0289	0.776648	0.481963	0.470395	0.852596	0.648833	0.844786	0.707894	0.777009	1.36695	1.36044
P35613	Basigin OS=Homo sapiens OX=9606 GN=BSG PE=1 SV=2	BSG	42.2	16.1	32	4	4	0	0	0	1.33126	0	1.55125	0.601263	0.425961	0.695671	0	0.634068	0.819651	0.322939	0.867171	0.914406	0.809033	0.624918	0.823662	0.428772	0.506713	0.506102	0.966866	0.620614	1.27966	0.831595
P35858	Insulin-like growth factor-binding protein complex acid labile subunit OS=Homo sapiens OX=9606 GN=IGFALS PE=1 SV=1	IGFALS	66.034	35.9	154	18	18	4.15083	0.465474	2.64432	0.872445	3.26368	0.524908	0.464947	1.0294	2.45161	23.1236	0.777598	0.649204	1.35634	0.27018	0.184877	0.282632	1.20001	0.182984	1.269	0.149654	0.576661	0.162816	0.132811	0.401851	0.499723
P36222	Chitinase-3-like protein 1 OS=Homo sapiens OX=9606 GN=CHI3L1 PE=1 SV=2	CHI3L1	42.625	53.3	264	19	19	0.30862	0.754632	2.95592	0.297188	3.7487	3.10677	0.285158	0.257082	12.3084	0.0714671	0.859495	1.04441	2.59398	0.264281	0.512089	0.433957	0.310417	0.213559	0.269631	0.410292	0.293783	0.13686	0.240178	0.128461	0.302747
P36871	Phosphoglucomutase-1 OS=Homo sapiens OX=9606 GN=PGM1 PE=1 SV=3	PGM1	61.448	28.1	15	11	11	0	0	0	0	0	0	0	0	0	10.462	0	0	0	0	0	0	0	0	0	0	0	0	0.114814	0	0.13796
P36896	Activin receptor type-1B OS=Homo sapiens OX=9606 GN=ACVR1B PE=1 SV=1	ACVR1B	56.806	6.1	25	2	2	1.21791	1.23068	0.895865	2.44702	0.775125	3.07903	0.858421	1.10685	0.399522	0	0.579188	0.702677	0	0.564546	0.518391	0.550543	0.784211	0.993945	0.578017	0.594597	0.529835	0.797561	0.905476	1.59093	0.690569
P36955	Pigment epithelium-derived factor OS=Homo sapiens OX=9606 GN=SERPINF1 PE=1 SV=4	SERPINF1	46.312	51.2	636	20	16	0.979712	1.69616	1.35462	0.912418	0.813654	1.28026	1.022	0.793836	0.666336	0.972747	0.742982	0.800434	0.533285	0.658342	0.919658	1.0846	0.673931	0.597402	0.867438	0.990827	0.805657	1.14089	0.708121	0.928869	0.906707
P36980	Complement factor H-related protein 2 OS=Homo sapiens OX=9606 GN=CFHR2 PE=1 SV=1	CFHR2	30.65	51.5	44	10	4	2.19969	1.95534	2.73953	2.37576	4.87966	0	0.606421	0.57978	1.35223	2.69987	0.436502	0.508	0.728794	0.271949	0.344544	0.352112	0.664945	0.834481	0.501333	0.488634	0.922401	0.743879	0.472287	1.74163	0.95346
P37802	Transgelin-2 OS=Homo sapiens OX=9606 GN=TAGLN2 PE=1 SV=3	TAGLN2	22.391	21.1	9	3	3	0	1.46695	0	2.79808	0	0	0	0.900326	0	0	0	0	0	0	0	0	0	0	0	0	0	0	0.447463	0	0
P37837	Transaldolase OS=Homo sapiens OX=9606 GN=TALDO1 PE=1 SV=2	TALDO1	37.54	16.3	28	5	5	2.30325	1.76316	3.87343	1.62497	2.39563	1.66221	0.559263	0.961638	0	4.52625	0.753114	0.779546	0.624057	0.807	0.924385	0.485184	0	0.493444	0	0.754294	0.490066	0.599941	0.487803	0	0.626187
P39059	Collagen alpha-1(XV) chain OS=Homo sapiens OX=9606 GN=COL15A1 PE=1 SV=2	COL15A1	141.72	5.8	72	7	7	1.26555	1.49163	0	2.01601	0.809122	1.10743	0.99621	1.37039	0	0	0.748892	0.78623	0.436403	0.655392	0.586144	0.702457	0.566102	0.406421	0.690158	0.570993	0.73125	0.60289	0.695708	1.3126	1.32135
P39060	Collagen alpha-1(XVIII) chain OS=Homo sapiens OX=9606 GN=COL18A1 PE=1 SV=5	COL18A1	178.19	11.2	143	15	15	1.62595	1.66089	2.73087	2.46266	1.60011	1.70915	0.878316	1.12191	0.508483	1.41743	0.755647	1.01767	0.391018	0.621177	0.631313	0.758395	0.825055	0.490622	0.93835	0.667917	0.923042	0.488447	0.711224	1.12321	1.04007
P40189	Interleukin-6 receptor subunit beta OS=Homo sapiens OX=9606 GN=IL6ST PE=1 SV=2	IL6ST	103.54	16.7	106	10	10	0.592384	0.989132	0	1.26174	0.666335	1.23119	0.756	0.724993	0.677511	0.559826	1.16007	0.965033	0.339522	0.680169	0.606628	0.728365	1.33397	1.15764	1.1247	0.65486	1.3387	0.489037	0.644197	0.83664	0.793273
P40925	Malate dehydrogenase, cytoplasmic OS=Homo sapiens OX=9606 GN=MDH1 PE=1 SV=4	MDH1	36.426	37.4	106	10	10	0	0.476053	0	0.705603	0.505418	0	0.61821	0.439944	0.39114	2.6284	0.768311	0.791243	0.349996	0.896076	0.817241	0.729543	0.904293	0.76204	0.806421	0.830125	1.13857	0.793432	0.767079	1.32413	0.77871
P40926	Malate dehydrogenase, mitochondrial OS=Homo sapiens OX=9606 GN=MDH2 PE=1 SV=3	MDH2	35.503	11.8	5	3	3	0	0	0	0	0	0	0	0	0	0	0.598607	0	0	0.609379	0.862935	0	0.465625	0	0	0.365597	0.993601	0	0.477252	0	0
P41222	Prostaglandin-H2 D-isomerase OS=Homo sapiens OX=9606 GN=PTGDS PE=1 SV=1	PTGDS	21.029	73.7	131	14	14	1.86207	1.16721	3.32379	1.41121	0.920177	1.36988	0.80021	0.836862	0.234684	1.54845	0.677971	0.511342	0.264461	0.647723	0.575115	1.23357	1.12975	1.76304	0.745403	0.756805	1.23094	0.543309	0.390987	0.527018	0.560273
P42785	Lysosomal Pro-X carboxypeptidase OS=Homo sapiens OX=9606 GN=PRCP PE=1 SV=1	PRCP	55.799	26.8	86	12	12	0.884433	0.562447	0	0.526596	0	0.320066	0.925474	0.436717	0.719419	0	0.587631	0.652546	0	0.643004	0.810413	0.976846	1.03418	0.502382	0.977105	0.678463	1.38873	0.619408	0.943954	0.875343	0.909006
P42857	Neuronal vesicle trafficking-associated protein 1 OS=Homo sapiens OX=9606 GN=NSG1 PE=1 SV=1	NSG1	20.913	13	13	2	2	0	0	0	0	0	0	0	0	0	0	0	0	0	0.464851	0	0	0	0.549421	0	0.476079	0.703026	0	0	0	0
P43121	Cell surface glycoprotein MUC18 OS=Homo sapiens OX=9606 GN=MCAM PE=1 SV=2	MCAM	71.607	30.3	169	19	19	0	0.354395	0	0.658679	0.756993	0.294461	0.647684	0.394766	0.583917	0	0.970098	0.873125	0.0942632	1.01288	0.705369	0.975079	1.00804	1.18398	0.987824	1.21983	1.42465	0.46721	0.533107	0.336797	0.465233
P43146	Netrin receptor DCC OS=Homo sapiens OX=9606 GN=DCC PE=1 SV=2	DCC	158.45	7.5	28	8	8	0	0	0	1.65452	0	1.67074	0.668316	0.699178	0	0	0.672906	0.925763	0	0.529741	0.719025	0.563497	0.939419	0.419122	0.887228	0.721651	0.915345	0.448923	0.387263	0.806172	0.945796
P43234	Cathepsin O OS=Homo sapiens OX=9606 GN=CTSO PE=2 SV=1	CTSO	35.957	8.1	13	2	2	0	0	0	0	0	0	0.655053	0	0	0	0	0	0	0.493756	0	0.602359	0	0.628918	0	0	0.672878	0	0.536831	0	0
P43251	Biotinidase OS=Homo sapiens OX=9606 GN=BTD PE=1 SV=2	BTD	61.132	26.2	153	10	10	1.98842	1.25184	2.83907	1.63366	2.61548	1.7881	0.696316	1.02403	1.16225	2.87854	0.871316	0.907381	0.721811	0.627666	0.399692	0.521691	1.03745	0.778033	1.03977	0.442432	0.969226	0.581063	0.531246	0.813583	0.941197
P43652	Afamin OS=Homo sapiens OX=9606 GN=AFM PE=1 SV=1	AFM	69.068	51.1	458	30	30	3.43831	1.675	6.19748	1.49984	5.59132	1.52138	0.771474	1.29187	0.898226	7.68668	0.61887	0.507164	0.847496	0.435945	0.249479	0.340336	1.20164	0.208385	1.20139	0.337474	0.562549	0.362796	0.286103	0.8984	0.687503
P45877	Peptidyl-prolyl cis-trans isomerase C OS=Homo sapiens OX=9606 GN=PPIC PE=1 SV=1	PPIC	22.763	8.5	12	2	2	0	0	0	0	0	0	0.638105	0.987454	0	0	0	0	0	0	0	0	0	0	0	0	0	0	0	1.09274	0.680605
P47972	Neuronal pentraxin-2 OS=Homo sapiens OX=9606 GN=NPTX2 PE=1 SV=2	NPTX2	47.041	29.5	74	8	8	0	0	0	1.37123	0	1.13943	0.573263	0.508786	0.77809	0	0.850208	1.51982	0	0.618818	0.860834	0.28852	1.28088	0.700889	0.838579	0.527805	1.00643	0.576344	0.44436	0.756764	0.428444
P48058	Glutamate receptor 4 OS=Homo sapiens OX=9606 GN=GRIA4 PE=1 SV=2	GRIA4	100.87	8.4	48	6	6	0	0	0	0.797714	0	0	0.481895	0	0	0	0.947302	1.17057	0	0.686658	0.67228	0.58705	1.38299	0.328806	0.846824	0.414811	1.44775	0.223577	0.451807	0.507254	0.534214
P48723	Heat shock 70 kDa protein 13 OS=Homo sapiens OX=9606 GN=HSPA13 PE=1 SV=1	HSPA13	51.927	6.8	4	3	3	1.47475	0.964447	0	0.992363	1.49586	1.63234	0.792105	0.987454	0.885654	0	0.737916	0.894848	0.771561	0.652443	0.408095	0.518747	1.04561	0.428059	0.649754	0.423349	1.79541	0	1.30391	0.661242	0
P48740	Mannan-binding lectin serine protease 1 OS=Homo sapiens OX=9606 GN=MASP1 PE=1 SV=3	MASP1	79.246	15.9	35	8	7	0	1.03321	0	1.41816	2.05567	0	1.22168	0.894947	0	2.63237	0.734539	0	0	0.546259	0.317757	0.724244	0.877336	0.538132	0.745403	0.712612	0.585	0.772785	0.655989	0.774881	0.878348
P48745	CCN family member 3 OS=Homo sapiens OX=9606 GN=CCN3 PE=1 SV=1	CCN3	39.162	33.9	192	9	9	0.934144	1.92537	0.367867	3.02749	0.623273	2.84432	0.962316	1.45537	0.339454	0.170727	0.630691	0.721894	0.209474	0.751548	0.784152	0.624145	0.789929	0.465691	0.693456	0.752787	0.958322	0.80759	0.769561	1.21296	1.16807
P49257	Protein ERGIC-53 OS=Homo sapiens OX=9606 GN=LMAN1 PE=1 SV=2	LMAN1	57.548	18	7	5	5	0	0	0	0	0	0	0	0	0	0	0.51671	0	0	0	0.432255	0.940928	0	0.616688	0	0	0	0	0.407123	0	0
P49641	Alpha-mannosidase 2x OS=Homo sapiens OX=9606 GN=MAN2A2 PE=2 SV=3	MAN2A2	130.54	15.7	90	13	12	0	0.765211	0	1.66321	0.532615	0.821502	0.657263	0.644319	0.530833	0	1.16091	1.16472	0.202491	0.783993	0.590346	0.6265	1.42465	0.422885	1.28796	0.736215	1.49714	0.232425	0.757149	0.673594	0.891378
P49908	Selenoprotein P OS=Homo sapiens OX=9606 GN=SELENOP PE=1 SV=3	SELENOP	43.173	14.7	59	7	7	2.47517	2.10874	3.00786	1.66495	2.80133	1.31867	1.06179	1.77699	0.606268	2.51723	1.00387	0.645862	0	0.60171	0.448537	0.635921	0.853646	0.446405	0.791579	0.631257	0.600394	0.389932	0.696329	0.676065	0.97722
P50281	Matrix metalloproteinase-14 OS=Homo sapiens OX=9606 GN=MMP14 PE=1 SV=3	MMP14	65.893	4	15	2	2	2.91428	0	0	2.22978	0	1.93106	0.873895	1.09502	0	0	0	0	0	0	0	0.569974	0	0.292586	0	0	0.49199	0	0.528143	0.847345	0.738855
P51674	Neuronal membrane glycoprotein M6-a OS=Homo sapiens OX=9606 GN=GPM6A PE=1 SV=2	GPM6A	31.209	5	5	1	1	0	1.76668	0	0	0	0	0	0	0	0	0	0	0	0	0	0	0	0.469454	0	0	0	0	0	0	0
P51693	Amyloid-like protein 1 OS=Homo sapiens OX=9606 GN=APLP1 PE=1 SV=3	APLP1	72.176	42.3	780	29	29	1.24069	1.16016	0.263999	2.89888	0.591543	2.79097	0.923263	1.21334	0.765518	0.472477	0.957434	0.997618	0.116956	0.639465	0.649696	0.528168	1.2384	0.883402	1.12635	0.551408	0.733815	0.615278	0.759011	1.14873	0.808602
P51888	Prolargin OS=Homo sapiens OX=9606 GN=PRELP PE=1 SV=1	PRELP	43.809	24.9	29	8	8	0	0	0	0.535285	0	0	0.438421	0	0	2.70781	0.967566	0.557296	0.882408	0.297906	0.408095	1.48441	0.572637	1.11907	1.41495	0.496167	0.905723	0.526791	0.406502	0.417497	0.411582
P52209	6-phosphogluconate dehydrogenase, decarboxylating OS=Homo sapiens OX=9606 GN=PGD PE=1 SV=3	PGD	53.139	12	7	4	4	0	0	2.94294	0	0	0	0	0	0	5.79281	0	0	0.751487	0	0	0	0	0	0	0	0	0	0	0	0
P52566	Rho GDP-dissociation inhibitor 2 OS=Homo sapiens OX=9606 GN=ARHGDIB PE=1 SV=3	ARHGDIB	22.988	35.3	8	3	3	0	0	0	0.427533	0	0	0	0.313016	0	7.09113	0	0	1.4637	0	0	0	0	0	0	0	0	0	0	0	0
P52799	Ephrin-B2 OS=Homo sapiens OX=9606 GN=EFNB2 PE=1 SV=1	EFNB2	36.923	18.9	56	4	4	0	1.25713	0	2.57041	1.412	2.83578	0.447263	1.2682	0.576932	0	0.905087	0.682625	0	0.707304	0	0.317372	0.961475	0.711708	0.926807	0.312364	0.64722	0.722052	0.860792	1.02439	0.55874
P53634	Dipeptidyl peptidase 1 OS=Homo sapiens OX=9606 GN=CTSC PE=1 SV=2	CTSC	51.853	23.1	33	8	8	1.07292	1.43521	3.25022	0.568306	1.94914	1.67501	0.317579	0.594839	3.75215	2.51326	0.802927	1.05109	2.25271	0.573984	1.43385	0.419237	0	0.343388	0.503807	0.329941	0	0.460721	0.989879	0.324445	0.513519
P54289	Voltage-dependent calcium channel subunit alpha-2/delta-1 OS=Homo sapiens OX=9606 GN=CACNA2D1 PE=1 SV=3	CACNA2D1	124.57	36.9	386	31	31	0.633809	1.25537	0	2.98057	0.911112	1.69208	0.963789	0.727145	0.557375	0	0.779287	0.803776	0.225184	0.857142	0.756841	0.433369	1.12567	0.578115	0.777561	0.628243	0.85569	0.617638	0.618752	1.30355	0.885246
P54756	Ephrin type-A receptor 5 OS=Homo sapiens OX=9606 GN=EPHA5 PE=1 SV=3	EPHA5	114.8	8.8	41	6	5	0	1.34705	0	2.84501	0.75246	1.76676	0.697789	1.02188	0	0	0.739605	0.84221	0	0.509684	0.826695	0.442201	0.809534	0.614336	0.897122	0.495162	0.521496	0.778094	0.590825	1.18497	0.440707
P54764	Ephrin type-A receptor 4 OS=Homo sapiens OX=9606 GN=EPHA4 PE=1 SV=1	EPHA4	109.86	22	295	14	14	1.06878	1.59742	0.0692456	2.62255	0.750194	2.93607	0.621158	1.47688	0.504292	0	0.774221	1.05443	0.185908	0.760397	0.678583	0.397451	1.03254	0.75075	0.90207	0.614684	0.742796	0.631206	0.644197	1.27472	0.863019
P55001	Microfibrillar-associated protein 2 OS=Homo sapiens OX=9606 GN=MFAP2 PE=2 SV=1	MFAP2	20.825	10.4	6	2	2	0	0	0	0	0	0	0.50621	0	0	0	0	0	0	0	0.571438	0	0	0	0	0	0	0.522662	0.908579	0.720532	0
P55058	Phospholipid transfer protein OS=Homo sapiens OX=9606 GN=PLTP PE=1 SV=1	PLTP	54.739	36.1	321	14	14	2.6678	1.36645	8.12338	1.59369	2.10553	3.68929	0.789895	1.28864	3.22272	1.46905	0.861184	0.58821	1.07966	0.329761	0.32301	0.482829	0.552215	0.263421	0.827035	0.36409	0.667105	0.283158	0.752805	0.737001	0.75725
P55268	Laminin subunit beta-2 OS=Homo sapiens OX=9606 GN=LAMB2 PE=1 SV=2	LAMB2	195.98	8.2	23	9	9	0	0	0	0	0	0	0.64621	0	1.84954	0	1.15669	0.613276	0	0.527971	0.366078	0.690092	0	0.456283	1.09749	0.419331	0.741513	0.666011	0.488423	0.593718	0
P55283	Cadherin-4 OS=Homo sapiens OX=9606 GN=CDH4 PE=2 SV=2	CDH4	100.28	4.8	61	3	3	2.10027	2.881	0	2.97709	1.25561	2.29594	0.735368	1.90607	0.275195	0	0.504046	0.619125	0	0.66896	0.32301	0.312661	0.664945	0.474158	0.498035	0.439921	0.561266	0.408219	0.598272	1.7161	1.15504
P55285	Cadherin-6 OS=Homo sapiens OX=9606 GN=CDH6 PE=1 SV=1	CDH6	88.308	16.5	104	9	8	1.87036	2.21805	1.08196	3.40462	1.86075	2.63948	0.953474	1.69524	0.463781	0	0.468585	0.68346	0	0.650673	0.588245	0.395684	0.653509	0.434645	0.624193	0.400248	0.591414	0.678989	0.604478	1.1512	1.0577
P55286	Cadherin-8 OS=Homo sapiens OX=9606 GN=CDH8 PE=2 SV=2	CDH8	88.252	19.5	90	10	9	2.16862	1.943	0	3.83911	0.797789	7.00731	0.484842	1.86089	0.572741	0	0.548794	0.528052	0	0.444794	0.366603	0.226694	0.679649	0.339625	0.772614	0.314373	0.20847	0.718513	0.559794	1.41389	0.621589
P55287	Cadherin-11 OS=Homo sapiens OX=9606 GN=CDH11 PE=1 SV=2	CDH11	87.964	12.9	37	8	7	0	1.50045	0	2.82415	0	2.26607	0.879789	1.49086	0	0	0	0	0	0.438305	0.397066	0.305596	0.849561	0.340566	0.87321	0.34802	0	0.46898	0.667781	1.06803	0.903641
P55290	Cadherin-13 OS=Homo sapiens OX=9606 GN=CDH13 PE=1 SV=1	CDH13	78.286	21.6	161	10	10	0.930001	1.55158	0	3.30035	0.970039	3.589	0.919579	1.38652	0.371583	0	0.659397	0.941638	0.172816	0.556287	0.722176	0.322082	1.00314	0.531076	0.841877	0.518263	0.672236	0.53328	0.618752	1.22285	0.800937
P55291	Cadherin-15 OS=Homo sapiens OX=9606 GN=CDH15 PE=1 SV=1	CDH15	88.915	31.1	129	20	20	0	0	0	1.5485	0.543947	0.514239	1.162	0.504484	0	0	0.748048	0.746125	0	0.53328	0.543076	0.564675	0.838942	0.663257	0.518649	0.902441	0.847993	0.596991	1.02774	0.690887	0.931233
P55786	Puromycin-sensitive aminopeptidase OS=Homo sapiens OX=9606 GN=NPEPPS PE=1 SV=2	NPEPPS	103.28	4.6	17	4	4	0	2.09111	0	1.30867	0	1.61527	0.902631	1.08749	0	0	0.699079	0.762835	0	0.676039	0.595073	0.469286	0.800548	0.453461	0.708298	0.608658	0.819769	0.653622	0.518833	0.786409	0.812434
P57087	Junctional adhesion molecule B OS=Homo sapiens OX=9606 GN=JAM2 PE=1 SV=1	JAM2	33.207	16.4	25	4	4	0	1.52513	0	1.37819	0	0	0.95421	0.652924	0	0	0.46943	0.777039	0	0.799921	0.773122	0.71129	0.620016	0.587053	0.602754	0.642807	0.646579	0.540359	0.565379	0.800408	0.839259
P58401	Neurexin-2-beta OS=Homo sapiens OX=9606 GN=NRXN2 PE=1 SV=1	NRXN2	70.926	18	10	10	2	0	0	0	2.07336	0	1.87985	0	0.704556	0	0	0.560614	0.904039	0	0	0	0	0.65841	0.626096	0	0	0.651069	0.461311	0.803695	0.926398	0.897509
P58417	Neurexophilin-1 OS=Homo sapiens OX=9606 GN=NXPH1 PE=2 SV=1	NXPH1	31.082	5.2	5	2	2	0	0	0	0	0	0	0	0	0	0	0	0	0	0	0	0	0	0.504263	0	0	0.595263	0	0	0	0
P59666	Neutrophil defensin 3 OS=Homo sapiens OX=9606 GN=DEFA3 PE=1 SV=1	DEFA3	10.245	28.7	27	5	5	5.54894	0.839263	4.79959	0.229408	0	0.734018	0	0	0.395331	0.80599	0	0.28575	3.22328	0.0731491	1.32355	0	0	0.0446875	0	0	0	0	0	0	0
P60033	CD81 antigen OS=Homo sapiens OX=9606 GN=CD81 PE=1 SV=1	CD81	25.809	16.5	21	2	2	0	0	0	0	3.68298	0	0.784737	0	0	0	0	0.563145	0	0.352177	0	0	0	0	0	0	0.48301	0.322682	0	0.788879	1.36504
P60174	Triosephosphate isomerase OS=Homo sapiens OX=9606 GN=TPI1 PE=1 SV=3	TPI1	30.791	72.7	187	17	17	0.24441	0.768737	0.0735735	0.599589	0.380763	0	0.557789	0.273217	0.322691	9.69967	0.851897	0.568993	0.423311	0.846524	0.822493	1.03102	0.843026	1.11625	1.01668	0.839165	1.05133	0.853013	0.653507	1.01039	0.484395
P60709	Actin, cytoplasmic 1 OS=Homo sapiens OX=9606 GN=ACTB PE=1 SV=1	ACTB	41.736	68.3	388	22	1	1.70051	2.02058	6.6043	4.43001	3.36794	1.52991	0.394947	1.33382	0.895432	8.36562	1.0444	0.759493	2.26581	0.518533	0.845603	0.379198	0.365965	0.218263	0.225105	0.325923	0.265559	0.33271	0.269967	0.413379	0.466766
P60983	Glia maturation factor beta OS=Homo sapiens OX=9606 GN=GMFB PE=1 SV=2	GMFB	16.713	14.1	9	2	2	0	0	0	0	0	0	0.851789	0	0	0	0	0	0	0.582243	0.584569	0	0	0.429471	0	0	0	0.579294	0	0.752647	0.716628
P61278	Somatostatin OS=Homo sapiens OX=9606 GN=SST PE=1 SV=1	SST	12.735	20.7	12	2	2	0	0	0	1.16094	0	0	0	0	0	0	0	0	0	0	0.448012	0.584694	0	0.820369	0	0	0	0	0.426362	0.869579	0
P61626	Lysozyme C OS=Homo sapiens OX=9606 GN=LYZ PE=1 SV=1	LYZ	16.537	63.5	30	8	8	1.17855	2.46489	2.81743	0.559616	2.47949	4.40411	0.246842	0.93152	3.22132	1.54051	1.36523	1.89664	3.3219	0.339199	1.6828	0.572329	0.153575	0.168401	0.230053	0.209917	0.207829	0.186412	0.179978	0.110344	0.196977
P61769	Beta-2-microglobulin OS=Homo sapiens OX=9606 GN=B2M PE=1 SV=1	B2M	13.714	58.8	297	10	10	1.16613	1.11432	1.32865	1.9604	5.36015	2.4261	0.988105	0.864829	0.567154	0.321602	0.899177	1.08785	0.965325	0.563366	0.875015	0.937984	0.443569	0.614806	0.430421	0.501691	0.356645	0.793432	0.916026	0.385382	1.02167
P61916	NPC intracellular cholesterol transporter 2 OS=Homo sapiens OX=9606 GN=NPC2 PE=1 SV=1	NPC2	16.57	51.7	315	10	10	0.952785	1.18132	0.701112	0.825521	1.07203	1.20131	0.820105	0.738977	0.678908	0.635263	0.814748	0.891506	0.413711	0.745649	0.863985	1.13583	0.992516	0.814724	0.998543	0.770364	1.18604	0.795791	0.773906	0.811113	0.982585
P61970	Nuclear transport factor 2 OS=Homo sapiens OX=9606 GN=NUTF2 PE=1 SV=1	NUTF2	14.478	51.2	29	4	4	0	1.93771	0	2.21587	2.46816	3.20493	0.464947	1.35748	0	0	0.911842	0.762835	0.588272	0.67132	0.262084	0.261434	0.878152	0.426648	0.841052	0.489638	0.518931	0.666601	0.685158	1.11909	0.776411
P61981	14-3-3 protein gamma OS=Homo sapiens OX=9606 GN=YWHAG PE=1 SV=2	YWHAG	28.302	26.3	22	5	3	1.82065	1.32413	2.75684	1.53981	2.15312	1.71129	0	2.59341	1.32569	2.46164	0.776754	0.773697	1.0945	0	0	0	0.773591	0	0	0	0	0	0.742875	0.718061	0
P62258	14-3-3 protein epsilon OS=Homo sapiens OX=9606 GN=YWHAE PE=1 SV=1	YWHAE	29.174	33.3	21	8	6	0	2.29034	0	1.4703	5.8497	0	0.387579	0.68627	1.19298	0	0	0	1.62342	0.454232	0	0	0	0.420533	0	0	0	0.419427	0.593307	0.570661	0.284352
P62328	Thymosin beta-4 OS=Homo sapiens OX=9606 GN=TMSB4X PE=1 SV=2	TMSB4X	5.0526	88.6	127	8	8	1.26555	1.94476	3.43199	4.78281	5.82704	1.74329	0.957895	1.33274	0.430254	2.00902	0.570745	0.530559	1.20709	0.877789	0.62291	0.561142	0.387204	0.355148	0.361158	0.451472	0.334194	0.746829	0.498974	0.566544	0.641516
P62937	Peptidyl-prolyl cis-trans isomerase A OS=Homo sapiens OX=9606 GN=PPIA PE=1 SV=2	PPIA	18.012	60	55	8	8	1.30283	2.21805	2.48851	3.31251	4.1068	1.20771	0.723579	1.2682	0.652366	6.15808	0.801239	0.714375	1.80147	0.741519	0.788354	0.413938	0.351261	0.391839	0.333123	0.448458	0.436184	0.621767	0.58586	0.583013	0.613158
P62987	Ubiquitin-60S ribosomal protein L40 OS=Homo sapiens OX=9606 GN=UBA52 PE=1 SV=2	UBA52	14.728	46.1	53	5	5	0.47225	1.42816	0	1.18875	0	0.817235	0.619684	1.19075	0.581123	1.15141	0.523465	0.477921	0.333412	0.926162	0.839825	0.518747	0.592242	0.469925	0.923508	1.01995	0.481085	1.40045	0.865136	1.25743	1.29913
P63010	AP-2 complex subunit beta OS=Homo sapiens OX=9606 GN=AP2B1 PE=1 SV=1	AP2B1	104.55	9.5	55	8	8	0	0	0	1.33821	0	0	0.513579	0.890645	0	0	0.70921	0.619125	0	0.815848	0.642343	0.496961	0.91818	0.332099	0.612649	0.776893	0.664539	0.587552	0.777629	0.850639	0.947328
P63104	14-3-3 protein zeta/delta OS=Homo sapiens OX=9606 GN=YWHAZ PE=1 SV=1	YWHAZ	27.745	41.6	48	9	6	0.96107	1.85484	3.37572	2.38793	12.0983	1.04555	0.554842	0.88204	0.557375	4.41508	0.654331	0.417763	2.7249	0.481958	0.673856	0.349168	0.360247	0.246957	0.230877	0.297298	0.34125	0.4678	0.499594	0.620893	0.464467
P63313	Thymosin beta-10 OS=Homo sapiens OX=9606 GN=TMSB10 PE=1 SV=2	TMSB10	5.0256	63.6	24	2	2	0	1.96945	0	3.50021	6.69735	0	0	0.553964	0	0	0	0	0.676425	0.282568	0.464819	0.320905	0	0.23802	0	0.442432	0	0.388162	0.415811	0	0
P68133	Actin, alpha skeletal muscle OS=Homo sapiens OX=9606 GN=ACTA1 PE=1 SV=1	ACTA1	42.051	35.5	29	13	3	1.28005	0.946816	5.58293	3.74004	3.90962	1.82224	0	1.07566	0	12.3241	0.561458	0.370974	1.36594	0	0.199058	0	0.242615	0	0	0	0.439391	0	0	0.282448	0.261358
P68363	Tubulin alpha-1B chain OS=Homo sapiens OX=9606 GN=TUBA1B PE=1 SV=1	TUBA1B	50.151	30.4	14	8	8	0	1.53042	2.14661	0	0	0	0.530526	0	0	8.78251	0	0	1.2228	0.371055	0.519967	0	0	0	0	0	0	0	0	0	0.52425
P69905	Hemoglobin subunit alpha OS=Homo sapiens OX=9606 GN=HBA1 PE=1 SV=2	HBA1	15.257	97.9	146	12	9	7.60985	1.24655	1.92589	0.107752	0.729796	0.0832171	0.014	0.0268915	0.215127	64.1695	0.00506579	0.015875	0.0113465	0.00707894	0.0136557	0.0535823	2.01036	0.0136415	0.00659649	0.05725	0.228355	0.0117982	0.0446842	0.00411732	0.121099
P78310	Coxsackievirus and adenovirus receptor OS=Homo sapiens OX=9606 GN=CXADR PE=1 SV=1	CXADR	40.029	23.6	33	7	7	0	1.78255	0	2.85022	0	2.05269	0.724316	1.3521	0	0	0	0	0	0	0.368179	0	0	0.213559	0	0	0	0.641234	0.546761	0.96016	0.657612
P78324	Tyrosine-protein phosphatase non-receptor type substrate 1 OS=Homo sapiens OX=9606 GN=SIRPA PE=1 SV=2	SIRPA	54.966	50.4	210	20	20	0.236125	0.190421	0.52367	0.620444	0.593809	0.676406	0.505474	0.375405	0.662145	0	1.06213	1.5098	0.280171	0.934421	1.18489	1.0528	1.48673	0.966662	1.09584	0.722154	1.13793	0.641234	0.730463	0.528665	0.670641
P78509	Reelin OS=Homo sapiens OX=9606 GN=RELN PE=1 SV=3	RELN	388.38	25.1	723	62	62	0.246481	0.60829	0.0173114	1.54329	0.507684	0.550513	1.31747	0.60452	0.110357	0	0.943925	0.626645	0.0567325	0.657162	0.635515	0.866148	0.952489	0.652438	0.72314	1.01895	0.873651	1.02645	1.44107	1.25825	1.21865
P78539	Sushi repeat-containing protein SRPX OS=Homo sapiens OX=9606 GN=SRPX PE=1 SV=1	SRPX	51.571	5.4	14	2	2	0	0	0	0.736886	0	0	0	0	0	0	0.71512	0.753644	0	0	0	1.19647	0.622467	0.422885	0.864964	0.611671	0.768454	0	0.58648	0.747706	0.624654
P80108	Phosphatidylinositol-glycan-specific phospholipase D OS=Homo sapiens OX=9606 GN=GPLD1 PE=1 SV=3	GPLD1	92.335	14.5	22	8	8	3.22083	0	0	1.32779	5.33295	0	1.04484	0.68627	0	6.90849	0	0.504658	0.626675	0.289647	0.538875	0	0.699254	0	0	0.316884	0.49199	0	0	0.728767	0.423845
P80188	Neutrophil gelatinase-associated lipocalin OS=Homo sapiens OX=9606 GN=LCN2 PE=1 SV=2	LCN2	22.588	64.1	70	12	12	0.430825	1.11255	3.48825	1.58326	2.25058	3.60181	0	0.194694	6.69269	0	0.0894956	0.145382	1.06482	0	0.152839	0	0	0	0	0	0	0	0	0	0
P80303	Nucleobindin-2 OS=Homo sapiens OX=9606 GN=NUCB2 PE=1 SV=3	NUCB2	50.222	8.6	11	2	2	0	0	0	0	0	0	0	0	0	0	0.948147	0	0	0	0	0	0	0	1.05461	0	0.594621	0	0.416432	0	0
P80723	Brain acid soluble protein 1 OS=Homo sapiens OX=9606 GN=BASP1 PE=1 SV=2	BASP1	22.693	85.9	133	13	13	1.05221	2.12284	1.32432	1.8874	3.24329	2.37702	0.845158	1.16171	0.435842	0.349395	0.637445	0.783723	0.224311	0.8713	0.940142	0.689504	0.520356	0.40548	0.50628	0.666912	0.370756	0.93619	0.894305	1.38177	1.23475
P80748	Immunoglobulin lambda variable 3-21 OS=Homo sapiens OX=9606 GN=IGLV3-21 PE=1 SV=2	IGLV3-21	12.446	48.7	33	5	3	0.698019	0.269763	10.3695	2.49394	7.08038	0	0	0	4.11116	5.52282	0.328432	0.34925	0.259224	0.309704	0	0	0.378218	0.115247	1.63181	0	0.316875	0.301445	0.346923	0	0.261358
P81605	Dermcidin OS=Homo sapiens OX=9606 GN=DCD PE=1 SV=2	DCD	11.284	22.7	30	3	3	0	1.608	0	0	0	0	0	0.763717	0	0	0	0	0.363088	0.695506	0.557783	0.484596	0.646974	0.185806	1.25086	1.19924	0.468898	0.678989	0.534969	0	0.816266
P98095	Fibulin-2 OS=Homo sapiens OX=9606 GN=FBLN2 PE=1 SV=2	FBLN2	126.57	34.8	234	22	22	1.03149	1.43521	1.77442	1.81441	0.353566	1.07755	1.42505	0.971319	0.690083	0.365276	0.71512	0.785394	0.56907	0.509684	0.866611	0.912076	0.863449	0.468984	0.82621	0.741739	0.685707	0.993412	0.894925	1.27555	1.0508
P98153	Integral membrane protein DGCR2/IDD OS=Homo sapiens OX=9606 GN=DGCR2 PE=1 SV=1	DGCR2	60.81	3.8	25	2	2	0	0	0	0	0	0	0.661684	0	0	0	0	0.798763	0	0.552748	0	0.630033	0	0.517435	0	0	0	0.617048	0.61689	0	0
P98160	Basement membrane-specific heparan sulfate proteoglycan core protein OS=Homo sapiens OX=9606 GN=HSPG2 PE=1 SV=4	HSPG2	468.83	18	362	53	53	1.82686	2.21276	5.68247	2.17069	1.0811	3.2412	1.18042	1.20474	0.508483	0.289839	0.610427	0.635	0.392763	0.519712	0.556207	0.84554	0.769507	0.53578	0.752824	0.541364	0.62926	0.627076	0.550485	1.14215	1.10982
P98172	Ephrin-B1 OS=Homo sapiens OX=9606 GN=EFNB1 PE=1 SV=1	EFNB1	38.006	19.9	36	5	5	1.43539	2.13342	0	2.35491	1.42333	3.0897	0.94021	0.875586	0	0	0	0.520533	0	0.504965	0.261559	0.384497	0	0.438879	0.517824	0.372125	0.516365	1.04237	0.847138	0.993922	1.15044
Q01459	Di-N-acetylchitobiase OS=Homo sapiens OX=9606 GN=CTBS PE=1 SV=1	CTBS	43.759	21	28	5	5	0	1.52866	0	1.38514	0	2.18071	0	1.29939	0	0	0.751425	0.579855	0.621439	0.458952	0.461142	0.814921	0	0.423826	1.14944	0.734708	0.810148	0.431816	0.71743	0	0.660677
Q01469	Fatty acid-binding protein 5 OS=Homo sapiens OX=9606 GN=FABP5 PE=1 SV=3	FABP5	15.164	63.7	22	7	7	0	2.18984	0	1.71187	0	0	0.767789	0.962714	0	3.05323	0.657708	0	0	0	0.58772	0	0	0.378668	0	0	0	0	0.700053	0	0.947328
Q02246	Contactin-2 OS=Homo sapiens OX=9606 GN=CNTN2 PE=1 SV=1	CNTN2	113.39	35.5	360	27	27	0.21127	0.514842	0.0476064	1.32431	0.754727	0.832171	1.37347	0.752961	0.0754342	0	0.676283	1.01516	0.0811711	0.93619	0.597699	0.737786	0.81852	0.530606	1.03895	0.955673	1.28161	0.628256	1.15931	1.27555	1.25084
Q02487	Desmocollin-2 OS=Homo sapiens OX=9606 GN=DSC2 PE=1 SV=1	DSC2	99.961	11.3	41	7	7	2.65744	3.283	0	1.74141	0	3.61034	0.848105	1.40266	0	2.89045	0.531063	0.832184	0	0.568085	0.501059	0.493428	0.301431	0.5593	0.746228	0.419833	0.586283	0.371645	0.338855	0.647243	1.09065
Q02809	Procollagen-lysine,2-oxoglutarate 5-dioxygenase 1 OS=Homo sapiens OX=9606 GN=PLOD1 PE=1 SV=2	PLOD1	83.549	12.5	20	6	6	0	0	0	0.778597	0	0	0.804631	0	0	0	0	1.34018	0	0.357487	0.285194	1.10815	0.491765	0.511319	0	0.28625	1.25467	0.422377	0.878789	0.447965	0.715095
Q02818	Nucleobindin-1 OS=Homo sapiens OX=9606 GN=NUCB1 PE=1 SV=4	NUCB1	53.879	44	250	20	20	0.476393	0.90979	1.1815	1.02538	0.849918	0.603857	0.942421	0.712086	1.06586	0.218372	1.34834	1.08117	0.865825	0.746829	1.03731	0.771349	0.945954	0.69054	0.994421	0.918009	0.736381	0.60525	0.74846	1.00874	0.97722
Q02985	Complement factor H-related protein 3 OS=Homo sapiens OX=9606 GN=CFHR3 PE=1 SV=2	CFHR3	37.323	13.6	10	5	2	0	0	0	0	0	0	0.396421	0	0	0	0	0	0	0.460131	0.566711	0	0	0	0	0	1.02824	0	0	0	0
Q03167	Transforming growth factor beta receptor type 3 OS=Homo sapiens OX=9606 GN=TGFBR3 PE=1 SV=3	TGFBR3	93.498	10.3	23	6	6	1.889	0	0	3.05008	1.24881	1.74756	0.999158	0.801365	0	0	0.825723	0.955006	0	0.385802	0.429104	0	0.802999	0.566826	0	0.287254	0	0	0.754667	1.07133	0.761848
Q03591	Complement factor H-related protein 1 OS=Homo sapiens OX=9606 GN=CFHR1 PE=1 SV=2	CFHR1	37.65	67.6	173	16	3	3.1504	1.86895	4.40142	1.27912	2.02394	1.17998	0.673474	0.584082	2.5955	5.13769	0.613805	0.695158	1.14076	0.463081	0.521017	0.424536	0.70824	0.346211	1.48009	0.81054	0.73125	0.445973	0.44498	0.561603	0.721993
Q05639	Elongation factor 1-alpha 2 OS=Homo sapiens OX=9606 GN=EEF1A2 PE=1 SV=1	EEF1A2	50.47	28.1	40	7	3	0	0	0	0	0	0	0.504	0	0	8.43709	0	0	0	0.699046	0.318283	0.553487	0	0.323632	0	0	0.495197	0	0	0	0
Q05707	Collagen alpha-1(XIV) chain OS=Homo sapiens OX=9606 GN=COL14A1 PE=1 SV=3	COL14A1	193.51	5.1	28	7	7	0	1.10197	0	0.731672	0	0	0	0.397993	0	0	0.875537	0.830513	0	0.427686	0.86346	1.23239	0.628185	0.522609	0.742929	0.650842	0.597829	0.650083	0.538693	0.745236	0.925102
Q06418	Tyrosine-protein kinase receptor TYRO3 OS=Homo sapiens OX=9606 GN=TYRO3 PE=1 SV=1	TYRO3	96.904	4.3	25	2	2	0	0	0	0	0	0	0.512842	0	0	0	0	0.948322	0	0.480778	0.533097	0	0	0.6435	0	0.418327	0.887121	0	0	0.620893	0
Q06481	Amyloid-like protein 2 OS=Homo sapiens OX=9606 GN=APLP2 PE=1 SV=2	APLP2	86.955	30.3	165	21	19	0.497105	0.659421	0	1.00453	0.398895	0.731884	0.821579	0.531375	0.398125	0	0.873004	0.821322	0.193763	0.763346	0.916507	0.968014	1.25229	0.799671	1.00514	0.971241	0.870444	0.679579	0.783835	0.89593	0.938898
Q06828	Fibromodulin OS=Homo sapiens OX=9606 GN=FMOD PE=1 SV=2	FMOD	43.178	23.9	60	5	5	0	0.916842	0	0.477933	0	0.61666	0.531263	0.403372	0.623031	0	1.19553	1.19814	0.407601	0.582833	1.05359	1.10815	0.970461	0.823191	1.0711	0.500686	1.04043	0.463671	0.590825	0.602776	0.656079
Q06830	Peroxiredoxin-1 OS=Homo sapiens OX=9606 GN=PRDX1 PE=1 SV=1	PRDX1	22.11	56.3	34	9	8	0	1.47929	0	0	0	0	0.722842	0.614201	0	7.95667	0.840921	0.563145	0.630167	0.485498	0.570388	0.856727	0.609397	0.422885	0.556579	0.559443	0.614506	0.627666	0.893064	0.792997	0.758783
Q07954	Prolow-density lipoprotein receptor-related protein 1 OS=Homo sapiens OX=9606 GN=LRP1 PE=1 SV=2	LRP1	504.6	9.8	136	34	34	0.507462	1.04555	1.77875	1.00105	0.276507	0.89405	0.893053	0.452852	0.52804	0	0.713432	0.889835	0.201618	0.674269	0.98426	0.880869	1.02438	1.10261	1.00679	0.966219	1.20464	0.60466	0.746599	0.892636	0.793273
Q08174	Protocadherin-1 OS=Homo sapiens OX=9606 GN=PCDH1 PE=1 SV=2	PCDH1	114.74	14.2	94	9	9	0.563386	0.758158	0	1.54155	0.988171	1.40402	0.655053	0.757263	0	0	0.802083	0.967539	0	0.67014	0.657049	0.620612	1.01212	0.641148	0.865789	0.735713	0.922401	0.638875	0.684537	0.956866	0.974154
Q08380	Galectin-3-binding protein OS=Homo sapiens OX=9606 GN=LGALS3BP PE=1 SV=1	LGALS3BP	65.33	41.9	499	22	22	1.17648	0.788132	0.757374	0.950653	0.936043	1.72622	0.965263	0.839013	0.952706	0.651145	0.953212	1.07114	0.645877	0.47252	0.607153	1.24005	0.486864	0.897984	0.658	0.544377	0.43875	1.6199	1.1562	0.64395	1.09679
Q08629	Testican-1 OS=Homo sapiens OX=9606 GN=SPOCK1 PE=1 SV=1	SPOCK1	49.124	43.7	110	14	13	0	0	0	1.00279	0	0.584654	0.536421	0.622806	0	0	0.635756	0.808789	0.163215	0.608789	0.665978	0.889112	0.815252	0.903158	0.960614	0.725167	1.24761	0.527381	0.498974	0.87699	0.681371
Q08ET2	Sialic acid-binding Ig-like lectin 14 OS=Homo sapiens OX=9606 GN=SIGLEC14 PE=1 SV=1	SIGLEC14	43.97	20.5	20	4	4	0	1.35939	3.50123	1.48941	0	5.50086	0	0.556115	0	0	0	0.646697	0	0.27077	1.0851	0	0	0.380079	0	0	0.302763	0	0.925956	0.325269	0
Q10471	Polypeptide N-acetylgalactosaminyltransferase 2 OS=Homo sapiens OX=9606 GN=GALNT2 PE=1 SV=1	GALNT2	64.732	10.5	32	5	5	0	0.851605	0	0	0	0	0.976316	0	0	0	0.622248	0.642519	0	0.575754	0.750013	0	0.612664	0.502382	0.572245	0.442934	0.821694	0.647133	0.600754	0.922281	1.08989
Q10472	Polypeptide N-acetylgalactosaminyltransferase 1 OS=Homo sapiens OX=9606 GN=GALNT1 PE=1 SV=1	GALNT1	64.218	7	9	3	3	0	0	0	0	0	0	0.840737	0	0	0	0	0.788737	0	0.561006	0.658625	0.596471	0	0.478392	0	0	0.60745	0	0.635509	0.575602	0.774111
Q12794	Hyaluronidase-1 OS=Homo sapiens OX=9606 GN=HYAL1 PE=1 SV=2	HYAL1	48.368	10.3	14	2	2	0	0	0	0	0	0	0	0	0	0	0	0	0	0	0	0.24377	1.09626	0	0	0	0.79796	0	0	0	0
Q12805	EGF-containing fibulin-like extracellular matrix protein 1 OS=Homo sapiens OX=9606 GN=EFEMP1 PE=1 SV=2	EFEMP1	54.64	58.6	632	28	28	0.613097	1.005	2.38032	0.804666	0.813654	0.962331	0.81421	0.854072	1.21673	0.80202	1.05031	0.871454	0.450368	0.60053	0.749488	1.06105	0.941053	0.716412	1.1816	0.878838	1.11548	0.513223	0.891822	0.792997	1.08989
Q12841	Follistatin-related protein 1 OS=Homo sapiens OX=9606 GN=FSTL1 PE=1 SV=1	FSTL1	34.985	44.5	202	14	14	1.40846	2.58655	2.54045	1.21656	1.23521	1.30373	0.971158	1.3962	1.16085	0.996569	0.556392	0.675105	0.772434	0.542129	0.753164	0.792546	0.573454	0.554596	0.681087	0.590579	0.604243	0.896666	0.754667	1.12156	1.33362
Q12860	Contactin-1 OS=Homo sapiens OX=9606 GN=CNTN1 PE=1 SV=1	CNTN1	113.32	54.5	851	48	48	0.766371	0.985605	0.320261	2.10464	0.809122	1.90546	0.947579	0.918612	0.497307	0.0794079	0.954901	0.775368	0.179798	0.783993	0.750538	0.750152	1.07829	0.850474	0.883929	0.73973	0.93074	0.795201	0.914164	1.05321	1.14737
Q12907	Vesicular integral-membrane protein VIP36 OS=Homo sapiens OX=9606 GN=LMAN2 PE=1 SV=1	LMAN2	40.228	54.8	150	16	16	0.96107	1.32237	0.869898	2.02122	2.32311	2.01001	1.05442	1.24991	0.551787	0.587618	0.825723	0.8255	0.318575	0.641824	0.681734	0.809033	0.912462	0.625625	0.695105	0.8015	0.73125	0.706715	0.855827	1.02521	1.05923
Q13201	Multimerin-1 OS=Homo sapiens OX=9606 GN=MMRN1 PE=1 SV=3	MMRN1	138.11	3.5	17	2	2	1.54931	1.72437	11.7328	1.12618	0	2.23406	0.370632	0	0	0	0	0	0	0.214728	0	0	0	0	0	0	0	0	0	0	0
Q13228	Methanethiol oxidase OS=Homo sapiens OX=9606 GN=SELENBP1 PE=1 SV=2	SELENBP1	52.39	36.7	96	14	14	0	0.610053	0.592916	0.191173	0	0	0.19821	0.193618	0.565757	2.04078	0.835011	1.14885	0.156232	1.39455	1.15706	1.09873	1.17877	1.11013	1.90968	0.647327	1.47533	0.207649	0.219077	0.0469375	0.45297
Q13332	Receptor-type tyrosine-protein phosphatase S OS=Homo sapiens OX=9606 GN=PTPRS PE=1 SV=3	PTPRS	217.04	12.9	164	14	14	1.2759	1.97297	0.969439	2.21066	1.04936	2.584	0.818631	1.39943	0.660748	0	0.932105	0.81798	0.190272	0.67073	0.51524	0.559375	0.987615	0.668431	0.922684	0.49918	0.728042	0.638285	0.732945	1.27637	0.88218
Q13421	Mesothelin OS=Homo sapiens OX=9606 GN=MSLN PE=1 SV=2	MSLN	68.985	4.4	8	2	2	0	0	0	0	0	2.21486	0	1.08534	1.22511	0	0	0	1.11283	0	0	0.471642	0	0	0	0	0	0	0	0	0
Q13444	Disintegrin and metalloproteinase domain-containing protein 15 OS=Homo sapiens OX=9606 GN=ADAM15 PE=1 SV=4	ADAM15	92.958	3.4	3	2	2	0	0	0	0	0	0	0	0	0	0	0	0.915736	0	0	0	0.579984	0	0	0	0	0	0	0	0	0.704365
Q13449	Limbic system-associated membrane protein OS=Homo sapiens OX=9606 GN=LSAMP PE=1 SV=2	LSAMP	37.393	42.9	290	13	13	0.573742	0.816342	0.40249	1.48246	0.926977	1.31014	0.966	0.868056	0.508483	0.158816	0.886513	0.928269	0.233912	1.05122	0.749488	0.971546	1.03826	0.88152	0.966385	0.804513	1.10906	0.772785	0.698191	0.921457	0.982585
Q13508	Ecto-ADP-ribosyltransferase 3 OS=Homo sapiens OX=9606 GN=ART3 PE=1 SV=2	ART3	43.923	21.3	56	7	7	0	0	0	0	0	0	0.504	0.301184	0	0	0.633223	0.828842	0	0.614688	0.675432	0.796079	1.08646	0.882931	0.671193	0.612675	1.08982	0.368105	0.33389	0.524547	0.671408
Q13510	Acid ceramidase OS=Homo sapiens OX=9606 GN=ASAH1 PE=1 SV=5	ASAH1	44.659	14.2	12	4	4	0	0	0	0	0	0	0	0	0	0	0	0	0	0.675449	0.296749	0.444556	0	0.517435	0	0	0.921118	0	0	0	0
Q13519	Prepronociceptin OS=Homo sapiens OX=9606 GN=PNOC PE=1 SV=1	PNOC	20.295	18.8	39	2	2	0	1.92184	0	3.74178	0	2.84432	0.860631	1.51668	0	0	0.444945	0.624973	0	0	0.554106	0.347401	0.562834	0.549892	0	0.342496	0.547796	0.257202	0.430086	1.3826	0.554141
Q13554	Calcium/calmodulin-dependent protein kinase type II subunit beta OS=Homo sapiens OX=9606 GN=CAMK2B PE=1 SV=3	CAMK2B	72.677	12.3	47	5	4	0	1.09845	0	2.38793	0	1.71982	0.747158	0	0	0	0.896644	0.687638	0	0.706125	0.617658	0.379198	0.702522	0.636444	0.472473	0.459507	0.54972	0.828236	0.870721	0.594542	0.915138
Q13634	Cadherin-18 OS=Homo sapiens OX=9606 GN=CDH18 PE=2 SV=1	CDH18	88.072	1.6	8	1	1	0	0.0863947	0.233704	0	0	0	0.0589474	0.0527072	0.0670526	0	0.0683881	0.141204	0	0.0418838	0.738983	4.07814	0.0530976	3.84595	0.13193	0.0497171	0	0.171074	0.07075	0.0535252	0.0728125
Q13642	Four and a half LIM domains protein 1 OS=Homo sapiens OX=9606 GN=FHL1 PE=1 SV=4	FHL1	36.263	40.6	21	10	10	0	0	0	0	0	0	0	0	0	11.3831	0	0	0	0.107954	0	0	0	0.222026	0	0	0.306612	0	0	0	0
Q13740	CD166 antigen OS=Homo sapiens OX=9606 GN=ALCAM PE=1 SV=2	ALCAM	65.102	50.3	247	21	21	0.7498	1.11784	0.3419	2.57563	1.25561	2.34288	0.970421	1.2198	0.730594	0	0.794484	0.894848	0.281044	0.773375	0.703793	0.568796	0.874885	0.699948	0.836929	0.662393	0.717138	0.718513	0.745978	0.993922	0.94043
Q13822	Ectonucleotide pyrophosphatase/phosphodiesterase family member 2 OS=Homo sapiens OX=9606 GN=ENPP2 PE=1 SV=3	ENPP2	98.993	58.5	1063	45	45	0.925859	0.786368	0.497703	0.677796	0.834052	0.546246	1.05221	0.854072	0.412094	0.678938	1.14149	0.797092	0.518447	0.66719	0.75474	0.778415	0.88142	0.598342	1.31765	0.846195	0.751134	1.27008	1.09849	1.12897	1.07609
Q14019	Coactosin-like protein OS=Homo sapiens OX=9606 GN=COTL1 PE=1 SV=3	COTL1	15.945	41.5	35	5	5	0.925859	1.56216	3.683	3.01359	6.73588	1.88839	0.518	1.14558	0	1.89785	0.750581	0.833855	2.18638	0.526202	0.330363	0.42748	0	0.39278	0	0.357561	0.429769	0.33448	0	0.681829	0.55874
Q14112	Nidogen-2 OS=Homo sapiens OX=9606 GN=NID2 PE=1 SV=3	NID2	151.25	22.1	165	20	19	2.0257	2.63945	1.86098	2.46266	1.54572	1.85211	1.30789	1.3962	0.888447	1.41743	0.725252	0.534737	0.686026	0.423557	0.654423	0.667129	0.535877	0.411125	0.727263	0.456996	0.581792	0.809359	0.642335	1.19732	1.21712
Q14118	Dystroglycan OS=Homo sapiens OX=9606 GN=DAG1 PE=1 SV=2	DAG1	97.44	20.8	158	15	15	1.88279	1.74553	1.28104	2.7164	1.99447	2.54772	0.805368	1.3876	0.744564	0	0.824879	0.827171	0.452114	0.568675	0.530996	0.585283	0.756436	0.447816	0.903719	0.588068	0.779358	0.527381	0.723636	0.881108	1.00251
Q14126	Desmoglein-2 OS=Homo sapiens OX=9606 GN=DSG2 PE=1 SV=2	DSG2	122.29	7.6	55	6	6	2.24733	1.99413	1.83068	1.95518	1.58878	2.32795	0.956421	1.37684	1.05468	3.35101	0.543728	0.608263	0	0.657162	0.505786	0.634155	0.798098	0.65479	0.798175	0.622217	0.521496	0.74034	0.706879	0.744412	0.808602
Q14314	Fibroleukin OS=Homo sapiens OX=9606 GN=FGL2 PE=1 SV=1	FGL2	50.228	14.1	39	4	4	1.7523	0.731711	2.5015	2.73204	3.56059	2.94034	0.846631	1.34995	1.457	2.4537	0.85443	0.929105	1.2551	0.890177	0.51629	0.515214	0.706606	0.730994	0.499684	0.203388	0.751134	0.444204	0.349406	0.725473	0.650714
Q14393	Growth arrest-specific protein 6 OS=Homo sapiens OX=9606 GN=GAS6 PE=1 SV=3	GAS6	74.925	28	62	13	13	0	0.759921	0	1.22351	1.04257	1.88412	0.708842	0.897099	0.393934	0	1.0959	0.890671	0.465206	0.645364	0.848754	0.662418	0.886321	0.795438	1.02081	0.76484	0.871085	0.580473	0.553588	0.775704	0.765681
Q14508	WAP four-disulfide core domain protein 2 OS=Homo sapiens OX=9606 GN=WFDC2 PE=1 SV=2	WFDC2	12.993	45.2	46	4	4	1.30904	1.88129	0	3.24126	0	5.36857	0.681579	1.41772	0.576932	0	0.40273	0.607427	0	0.60348	0.748962	0.352701	0.401091	0.317046	0.149246	0.564465	0.293141	0.80169	0.488423	1.75151	0.623121
Q14515	SPARC-like protein 1 OS=Homo sapiens OX=9606 GN=SPARCL1 PE=1 SV=2	SPARCL1	75.207	69.4	799	40	40	0.617239	0.957395	0.52367	0.903728	0.677668	0.776693	0.763368	0.911082	0.424667	0.317632	0.68557	0.801269	0.279298	0.732671	0.667553	1.09284	1.22778	0.906922	1.18819	0.926546	1.18283	1.02055	0.790662	1.03592	1.00021
Q14520	Hyaluronan-binding protein 2 OS=Homo sapiens OX=9606 GN=HABP2 PE=1 SV=1	HABP2	62.671	39.1	143	14	14	4.09905	0.874526	10.8975	1.27565	6.88773	2.33861	0.526105	0.62173	2.57873	7.92491	0.740449	0.774533	1.27168	0.316783	0.256832	0.223161	0.687818	0.159934	0.543386	0.326425	0.425279	0.194671	0.309686	0.531135	0.544177
Q14697	Neutral alpha-glucosidase AB OS=Homo sapiens OX=9606 GN=GANAB PE=1 SV=3	GANAB	106.87	10.5	34	8	8	0	1.47576	0	1.59543	1.88568	1.51711	0.768526	0.720691	0.849333	0	0.574123	1.45131	0	0.811719	0.625536	0.755451	1.11342	0.436056	0.777561	0.502695	0.792187	0.371645	0.953884	0.538546	0.632319
Q14766	Latent-transforming growth factor beta-binding protein 1 OS=Homo sapiens OX=9606 GN=LTBP1 PE=1 SV=4	LTBP1	186.79	5.3	30	6	6		1.73847	0	1.50158	0	0	0.856947	0	0	0	0.539506	0.678447	0	0.558057	0.633939	0.65653	0.673931	0.478862	0.924333	0.636781	0.842861	0	0.516351	0.704063	0.794039
Q14767	Latent-transforming growth factor beta-binding protein 2 OS=Homo sapiens OX=9606 GN=LTBP2 PE=1 SV=3	LTBP2	195.05	5.3	27	6	6	0	0	6.13256	1.081	0	0	0.434737	0	1.47097	0	0.505735	0	0	0.46839	0.536249	0.642398	0.674748	0.432763	1.0274	0	1.16743	0	0	0	0
Q14982	Opioid-binding protein/cell adhesion molecule OS=Homo sapiens OX=9606 GN=OPCML PE=1 SV=1	OPCML	38.007	35.7	74	13	9	1.23862	1.15134	0	2.24194	1.03803	2.32795	0.620421	0.880964	1.30054	0	0.915219	0.75448	0.260096	0.763346	0.810413	0.572918	0.945954	0.557888	0.719017	0.605645	0.942927	0.80287	0.638612	0.785586	0.75495
Q14C87	Transmembrane protein 132D OS=Homo sapiens OX=9606 GN=TMEM132D PE=1 SV=1	TMEM132D	122.31	10.8	46	10	10	0	0.992658	0	2.56867	1.31454	3.3991	0.525368	0.855148	0.663542	0	0.966721	1.27501	0.658969	0.750368	0.811989	0.327971	0.992516	0.529194	0.569772	0.484616	0.574737	0.53328	0.594548	1.00627	0.786375
Q14DG7	Transmembrane protein 132B OS=Homo sapiens OX=9606 GN=TMEM132B PE=2 SV=2	TMEM132B	119.48	3.7	9	2	2	0	0	0	0	0	0	0	0	0	0	0	0	0	0.684298	0.424377	0	0	0.489681	0	0	0.664539	0	0.592066	0	0
Q15113	Procollagen C-endopeptidase enhancer 1 OS=Homo sapiens OX=9606 GN=PCOLCE PE=1 SV=2	PCOLCE	47.972	56.3	344	20	20	1.98221	1.51279	2.56209	2.593	1.69984	1.56192	1.56726	1.72105	0.737579	1.17524	0.51671	0.644191	0.275807	0.571625	0.425953	0.596471	0.833224	0.478392	1.20716	0.525294	0.666463	0.432995	0.611925	1.32743	1.27154
Q15149	Plectin OS=Homo sapiens OX=9606 GN=PLEC PE=1 SV=3	PLEC	531.78	0.6	7	3	3	0	0	4.05087	0	3.20476	1.72195	0	0	0	3.92672	0.78182	0.963361	0	0	0	0	0.709057	0	0	0.455489	0	0	0	0	0
Q15223	Nectin-1 OS=Homo sapiens OX=9606 GN=NECTIN1 PE=1 SV=3	NECTIN1	57.157	11.2	11	3	3	0	0	0	2.23673	0	1.83931	0	0.975622	0	0	0	0	0	0.585783	0.412822	0	0.926349	0	0	0	0	0.552748	0.658471	0.850639	0
Q15256	Receptor-type tyrosine-protein phosphatase R OS=Homo sapiens OX=9606 GN=PTPRR PE=1 SV=2	PTPRR	73.833	10.4	30	5	5	1.6363	1.29768	0	3.52802	0	3.04703	0.627789	1.24023	0	0	1.31626	0.89819	0	0.487857	0.368704	0.476352	0.695987	0.433704	0	0.478088	0.463766	0.545079	0.569103	0.909929	0.492825
Q15262	Receptor-type tyrosine-protein phosphatase kappa OS=Homo sapiens OX=9606 GN=PTPRK PE=1 SV=2	PTPRK	162.1	3.3	13	3	3	0	0	0	1.11749	0	0.815101	0	0.752961	0	0	0	0.625809	0	0	0.678058	0.445734	0.812802	0.621862	0	0.576015	0.559342	0.608789	0.755908	0	1.44935
Q15293	Reticulocalbin-1 OS=Homo sapiens OX=9606 GN=RCN1 PE=1 SV=1	RCN1	38.89	13.6	10	3	3	0	1.29239	0	1.28955	0	0	0.862105	0.832559	0	0	0.607895	0.689309	0	0.577524	0.700642	0.639454	0.633904	0.995826	0	0.327932	0.624128	0	0	0.830053	0.84999
Q15375	Ephrin type-A receptor 7 OS=Homo sapiens OX=9606 GN=EPHA7 PE=1 SV=3	EPHA7	112.1	12	42	8	6	0	1.77903	0	2.88498	0	2.59467	0.729474	1.52206	0	0	0.578344	0.724401	0	0.452463	0.514189	0.332092	0	0.494856	0.432895	0.611169	0.517006	0.494936	0.472908	0.997216	1.10062
Q15582	Transforming growth factor-beta-induced protein ig-h3 OS=Homo sapiens OX=9606 GN=TGFBI PE=1 SV=1	TGFBI	74.68	58.6	322	28	28	2.35711	2.15634	7.03709	2.71814	2.79906	2.4453	0.946105	1.37469	1.61345	3.12867	0.560614	0.704348	0.631912	0.353357	0.460092	0.637099	0.473794	0.399836	0.739631	0.402759	0.543947	0.428276	0.510765	0.798761	0.979519
Q15768	Ephrin-B3 OS=Homo sapiens OX=9606 GN=EFNB3 PE=1 SV=1	EFNB3	35.834	11.2	4	2	2	0	0	0	1.74489	0	0	0	0	0	0	0	0	0	0	0	0	0	0	0	0	0	0	0.675228	0	0.695934
Q15782	Chitinase-3-like protein 2 OS=Homo sapiens OX=9606 GN=CHI3L2 PE=1 SV=1	CHI3L2	43.5	42.8	36	12	12	0	0	0	0	0	0	0	0	3.44204	0	0.369803	0.535572	1.32929	0.13686	0.609254	0.319138	0	0	0	0	0	0	0	0	0
Q15818	Neuronal pentraxin-1 OS=Homo sapiens OX=9606 GN=NPTX1 PE=2 SV=2	NPTX1	47.122	35.4	258	14	14	0.0559243	0.0493684	0	0.903728	0.065727	0.883382	0.431053	0.347438	0.85073	0.119112	1.69197	1.62008	0.24875	0.920853	0.823018	0.809033	1.81267	0.830718	1.14944	0.3892	1.60298	0.745059	0.698191	0.761705	0.566404
Q15819	Ubiquitin-conjugating enzyme E2 variant 2 OS=Homo sapiens OX=9606 GN=UBE2V2 PE=1 SV=4	UBE2V2	16.363	13.8	8	2	2	0	0	0	1.71187	0	0	0	0	0	0	0	0.757822	0	0	0.644444	0.572329	0.6821	0.427589	0.63821	0.542871	0.65171	0.595221	0.713085	0.865462	0.830829
Q15904	V-type proton ATPase subunit S1 OS=Homo sapiens OX=9606 GN=ATP6AP1 PE=1 SV=2	ATP6AP1	52.025	16.6	80	6	6	0.861649	0.565974	0	1.31214	0.505418	0.95593	0.869474	0.873434	0.758533	0	1.13474	1.17057	0.384035	0.761576	0.79203	0.786069	1.3544	0.538132	0.95814	0.687502	1.09623	0.379903	0.572827	0.933809	0.948861
Q16270	Insulin-like growth factor-binding protein 7 OS=Homo sapiens OX=9606 GN=IGFBP7 PE=1 SV=1	IGFBP7	29.13	58.5	601	17	17	0.886504	1.474	0.307277	0.962818	0.883914	0.567583	1.32411	0.76049	0.449811	0.782168	0.785197	0.645026	0.570816	0.635925	0.659675	1.03161	0.767873	0.57153	0.878982	0.931568	0.676085	0.981614	1.20027	1.11909	1.45778
Q16363	Laminin subunit alpha-4 OS=Homo sapiens OX=9606 GN=LAMA4 PE=1 SV=4	LAMA4	202.52	3.5	8	5	5	0	0	0	0	0	0	0.722105	0	0	0	0	0	0	0.363976	0.605578	0.496372	0	0.434175	0	0	0.431052	1.19162	0.519454	0	0.732723
Q16568	Cocaine- and amphetamine-regulated transcript protein OS=Homo sapiens OX=9606 GN=CARTPT PE=1 SV=1	CARTPT	12.829	22.4	40	2	2	0.89479	2.32208	0	2.51132	1.0675	2.13591	1.07358	1.62747	0.208143	0	0.717653	0.586539	0	0.431226	0.508937	0.484596	0.793196	0.436056	0.665421	0.533831	0.746003	0.67132	0.524419	1.474	1.10062
Q16610	Extracellular matrix protein 1 OS=Homo sapiens OX=9606 GN=ECM1 PE=1 SV=2	ECM1	60.673	68.3	456	27	27	1.89107	1.72966	3.21992	1.8874	1.35307	2.21059	0.938737	1.33704	1.05748	3.5535	0.739605	0.895684	0.456478	0.574574	0.577741	0.58705	1.03745	0.504263	0.999368	0.505206	0.739588	0.53564	0.570344	0.984041	0.917437
Q16620	BDNF/NT-3 growth factors receptor OS=Homo sapiens OX=9606 GN=NTRK2 PE=1 SV=1	NTRK2	91.998	6.2	46	3	3	0	0	0	1.35212	0	0.821502	0.604947	0.489424	0	0	0.786041	0.954171	0	0.780454	0.544127	0.614724	1.25147	0.708415	0.855894	0.532827	1.15653	0.483138	0.485941	0.639832	0.587865
Q16627	C-C motif chemokine 14 OS=Homo sapiens OX=9606 GN=CCL14 PE=1 SV=1	CCL14	10.678	59.1	9	3	3	1.66323	4.61066	0	1.4477	0	0	0.603474	0	1.06027	0	0	0	0	0	0	0	0	0	0.705	0	0	0	0.350026	0.645597	0.742687
Q16653	Myelin-oligodendrocyte glycoprotein OS=Homo sapiens OX=9606 GN=MOG PE=1 SV=2	MOG	28.193	21.1	37	5	5	0	0	0	0.686486	0	0	0.774421	0	0	0	0.629846	0.560638	0	0.582833	0.467445	0.803145	0.620016	0.558829	0.754473	0.709599	0.957039	0.573394	0.574068	0.593718	1.1558
Q16658	Fascin OS=Homo sapiens OX=9606 GN=FSCN1 PE=1 SV=3	FSCN1	54.529	22.5	57	8	8	1.10399	1.86013	0	4.42305	1.6817	1.89266	0.579158	1.68125	0	1.73506	0.535285	0.708526	0.477425	0	0.772072	0.47753	0.479512	0.330217	0.566473	0.612675	0.361135	1.14738	0.620614	0.990628	0.948095
Q16769	Glutaminyl-peptide cyclotransferase OS=Homo sapiens OX=9606 GN=QPCT PE=1 SV=1	QPCT	40.876	31.9	64	7	7	0	0.893921	0	1.83353	1.60464	1.8073	1.24895	0.645395	0.853524	0	0.783509	0.635835	0	0.910234	0.859258	0	0.687818	0.598813	0.608526	0.466537	1.03401	0.609379	0.633026	0.643126	0.676773
Q16849	Receptor-type tyrosine-protein phosphatase-like N OS=Homo sapiens OX=9606 GN=PTPRN PE=1 SV=1	PTPRN	105.85	13.3	61	12	12	1.23862	0	0	2.02296	0	2.94247	0.681579	1.57261	0	0	0.528531	0.86644	0	0.66837	0.695915	0.333859	0.767873	0.497678	0.63821	0.410794	0.681217	0.327401	0.538693	1.26814	0.89521
Q24JP5	Transmembrane protein 132A OS=Homo sapiens OX=9606 GN=TMEM132A PE=1 SV=1	TMEM132A	110.11	30.2	251	22	22	0.884433	1.08434	0	1.86828	1.24201	1.92466	1.064	0.935822	0.493116	0	0.657708	0.831348	0.183289	0.697276	0.6602	0.572329	1.03418	0.667491	0.805596	0.563963	0.649144	0.685478	1.06187	1.05898	1.08376
Q2WGJ9	Fer-1-like protein 6 OS=Homo sapiens OX=9606 GN=FER1L6 PE=2 SV=2	FER1L6	209.31	2.3	6	4	4	0	0	7.92862	0	1.74063	0	0	0	2.03393	0	0	0.382671	0	0	0	0	0.846294	0	0	0	0	0	0	0.370559	0
Q53EL9	Seizure protein 6 homolog OS=Homo sapiens OX=9606 GN=SEZ6 PE=1 SV=2	SEZ6	107.42	29.2	230	17	17	1.03149	1.7755	0.103868	4.04418	1.06523	2.21486	0.943895	1.23163	0.42327	0	0.704989	0.724401	0.0567325	0.559826	0.519967	0.404517	0.807083	0.587053	0.820438	0.743748	0.59398	0.769245	1.04698	1.31837	0.983352
Q5BLP8	Neuropeptide-like protein C4orf48 OS=Homo sapiens OX=9606 GN=C4orf48 PE=1 SV=3	C4orf48	10.17	35.8	16	4	4	1.4996	1.71555	0	1.90826	1.69077	1.29733	0.672	0.571174	0	0	0.491381	0.495467	0	0.566905	0.677533	0.425125	0.759704	0.766273	0.411456	1.09177	0.728042	0.685478	0.97002	0.840758	0.878348
Q5FWE3	Proline-rich transmembrane protein 3 OS=Homo sapiens OX=9606 GN=PRRT3 PE=1 SV=3	PRRT3	102.2	5.8	87	4	4	0	0.832211	0	1.57457	1.23521	1.66861	0.778105	0.889569	0.562963	0	0.748048	0.758658	0	0.808769	0.716924	0.6318	0.841393	0.664668	0.816315	0.698048	0.731891	0.658932	0.670263	0.843228	0.937365
Q5JZY3	Ephrin type-A receptor 10 OS=Homo sapiens OX=9606 GN=EPHA10 PE=1 SV=2	EPHA10	109.71	4.2	19	4	3	0	0	0	1.46508	0	1.6366	0.989579	0	0	0	0	0.883987	0	0.586962	0.536774	0.376253	0	0	0	0	0.663898	0	0	0.914046	0.911305
Q5KU26	Collectin-12 OS=Homo sapiens OX=9606 GN=COLEC12 PE=1 SV=3	COLEC12	81.514	7.1	60	6	6	1.97599	2.15105	1.6013	2.10464	1.4256	2.54132	0.939474	1.45967	0.437239	0.933043	0.597763	0.597401	0	1.02822	0.577216	0.593527	0.678015	0.703711	0.577193	0.655864	0.604885	0.763346	0.527522	1.00874	1.01784
Q5VSG8	Glycoprotein endo-alpha-1,2-mannosidase-like protein OS=Homo sapiens OX=9606 GN=MANEAL PE=2 SV=1	MANEAL	51.316	7.9	15	3	3	0	1.6415	0	2.089	0	0	0	1.17354	0	0	1.04018	0	0	0	0.487403	0.442201	0	0.436997	0.923508	0.617697	0.391283	0.306754	0.723015	1.06309	0
Q5VU97	VWFA and cache domain-containing protein 1 OS=Homo sapiens OX=9606 GN=CACHD1 PE=2 SV=2	CACHD1	142.29	3.1	7	3	3	0	0	0	0	0	0	0	0	0	0	0	0	0	0	0	0	0.580806	0.545188	0	0	0.725477	0	0	0	0
Q5VV43	Dyslexia-associated protein KIAA0319 OS=Homo sapiens OX=9606 GN=KIAA0319 PE=1 SV=1	KIAA0319	117.76	2.9	32	2	2	0	0	0	1.90652	0	0	0.918842	0.766944	0	0	0	0.631658	0	0.693737	0.532047	0	0	0.540013	0	0.639292	0.694687	0.405859	0.629303	0.653008	0
Q641Q3	Meteorin-like protein OS=Homo sapiens OX=9606 GN=METRNL PE=2 SV=1	METRNL	34.398	14.8	6	3	3	0	0	0	0	0	1.86705	0	0	0	0	0.827412	0	0	0	0.581943	0	0	0	0	0	0	0	0.642956	0	0
Q6EMK4	Vasorin OS=Homo sapiens OX=9606 GN=VASN PE=1 SV=1	VASN	71.712	12.2	118	7	7	2.25769	2.18279	3.8691	2.32536	2.38657	2.59467	0.859895	1.09717	1.02255	1.27053	0.75818	0.723566	0.444259	0.630616	0.52837	0.788425	0.888772	0.587523	0.936701	0.49466	0.70046	0.476059	0.491526	0.970865	0.699766
Q6FHJ7	Secreted frizzled-related protein 4 OS=Homo sapiens OX=9606 GN=SFRP4 PE=1 SV=2	SFRP4	39.826	11.3	10	3	3	0	1.20776	0	1.33995	0	0	0.614526	0.770171	0	1.90182	0	0.568993	0	0.581063	0.27469	0.664184	0.910011	0.687717	1.29786	0.426864	1.12831	0	0.934645	0.654655	0.87145
Q6GTX8	Leukocyte-associated immunoglobulin-like receptor 1 OS=Homo sapiens OX=9606 GN=LAIR1 PE=1 SV=1	LAIR1	31.412	8.4	17	3	3	0	2.11755	0	1.73446	3.47673	3.25614	0.470105	0.822878	0	0	0.712588	0.721894	0	0.456592	0.743185	0	0	0.48874	0	0.54036	0.45671	0	0.381678	0	0
Q6MZW2	Follistatin-related protein 4 OS=Homo sapiens OX=9606 GN=FSTL4 PE=2 SV=3	FSTL4	93.095	27.4	64	17	15	0	0	0	0	0	0	0.362526	0	0	0	0.728629	0.90571	0	0.707894	0.630788	0.607658	1.08891	0.601635	0.634087	0.487629	1.59977	0.242454	0.439395	0.37797	0.540345
Q6NW40	RGM domain family member B OS=Homo sapiens OX=9606 GN=RGMB PE=1 SV=3	RGMB	47.546	21.5	27	5	5	0	0.900974	0	2.20197	0	1.39122	0.613053	0.560418	0	0	0.69739	0.968375	0	0.444204	0.795707	0.525813	0.983531	0.558829	0.974631	0.578526	1.59143	0.370465	0.582136	0.541017	0.492059
Q6P387	Uncharacterized protein C16orf46 OS=Homo sapiens OX=9606 GN=C16orf46 PE=2 SV=2	C16orf46	43.417	2.5	29	1	1	0	2.01353	2.64864	1.20787	0	0.947395	0	2.46111	0.84654	0	0.79955	0.650039	2.43775	0.260151	0	0.547599	0.612664	0.241313	1.43391	0	0	0.517353	0.25259	0.854757	0
Q6UW01	Cerebellin-3 OS=Homo sapiens OX=9606 GN=CBLN3 PE=1 SV=1	CBLN3	21.52	27.3	39	5	5	0	0	0	0	0	0	0.63	0	0.353423	0	0.914375	0.783723	0.212092	0.627666	0.660726	0.816099	0.758887	0.918681	0.429596	1.1681	0.664539	0.435945	0.665298	0.309623	0.741921
Q6UWN8	Serine protease inhibitor Kazal-type 6 OS=Homo sapiens OX=9606 GN=SPINK6 PE=1 SV=1	SPINK6	8.5849	20	8	1	1		0	0	0.63261	0	0	0.724316	0.941201	0	0	0.523465	0	0	0.589912	0	0	0.29898	0.423355	0.623368	2.0153	0	0.624127	0.316513	0.457023	0
Q6UWP8	Suprabasin OS=Homo sapiens OX=9606 GN=SBSN PE=1 SV=2	SBSN	60.54	15.3	2	2	2	0	0	0	0	0	0	0	0	0	0	0	0	0	0	0.218491	2.51719	0	0.254013	0.452684	0	0	0.289057	0.217836	0.31127	0
Q6UX71	Plexin domain-containing protein 2 OS=Homo sapiens OX=9606 GN=PLXDC2 PE=1 SV=1	PLXDC2	59.582	23.1	184	10	10	1.34633	1.55511	1.61429	2.43311	1.95821	2.95314	0.828947	1.64145	0.643985	0.6035	0.768311	0.851401	0.432039	0.576344	0.568812	0.524635	0.706606	0.541425	0.845175	0.722656	0.729967	0.661881	0.704397	1.07133	1.24931
Q6UX73	UPF0764 protein C16orf89 OS=Homo sapiens OX=9606 GN=C16orf89 PE=1 SV=2	C16orf89	45.391	25.4	85	7	7	0.985925	0.802237	0	1.78834	1.95821	1.91399	0.74421	1.19506	0.488925	0	0.970943	1.22906	0.315956	0.733261	0.546753	0.627678	0.937785	0.462869	1.26735	0.669925	1.15011	0.476059	0.732325	0.721355	0.625421
Q6UXB8	Peptidase inhibitor 16 OS=Homo sapiens OX=9606 GN=PI16 PE=1 SV=1	PI16	49.471	28.3	178	11	11	4.37867	2.6465	8.69898	2.8815	1.55705	1.63234	0.686	1.31338	0.526643	2.60061	0.533596	0.686802	0.335158	0.316193	0.293072	0.503438	0.75807	0.445934	0.774263	0.529311	0.451579	0.627666	0.448704	1.18497	1.14507
Q6UXD5	Seizure 6-like protein 2 OS=Homo sapiens OX=9606 GN=SEZ6L2 PE=1 SV=2	SEZ6L2	97.559	17.4	102	13	13	1.19927	1.42463	0	2.44702	0.743395	2.73763	0.634421	1.09287	0.525246	0	0.604517	0.642519	0	0.769835	0.676482	0.4475	1.02111	0.691951	0.714894	0.635274	0.693404	0.721462	0.634268	1.10427	0.755717
Q6UXK2	Immunoglobulin superfamily containing leucine-rich repeat protein 2 OS=Homo sapiens OX=9606 GN=ISLR2 PE=2 SV=1	ISLR2	78.989	19.1	53	8	8	0	2.28329	0	3.73309	1.44826	3.58474	1.07432	1.01435	0	0	0.520088	0.80294	0	0.435355	0.556732	0.389796	0.49585	0.361734	0.402386	0.419833	0.422072	0.628846	0.495871	1.19485	0.861486
Q6UXK5	Leucine-rich repeat neuronal protein 1 OS=Homo sapiens OX=9606 GN=LRRN1 PE=1 SV=1	LRRN1	80.716	4.9	12	3	3	0	0	0	1.45639	0	1.2952	0	0	0	0	0	0	0	0.611149	0.543076	0	0.727845	0.558359	0	0	0	0.566316	0	0.863815	1.07149
Q6YHK3	CD109 antigen OS=Homo sapiens OX=9606 GN=CD109 PE=1 SV=2	CD109	161.69	5.6	23	6	6	0	1.32766	0	1.37819	0	2.21486	0.758947	1.26175	0	0	0.711743	0.602414	0.885026	0.480778	0.425427	0.677138	0.901842	0.467102	1.034	0.436406	0.853766	0.565726	0.529384	0.811113	1.1581
Q6ZRP7	Sulfhydryl oxidase 2 OS=Homo sapiens OX=9606 GN=QSOX2 PE=1 SV=3	QSOX2	77.528	5.4	10	3	3	0	0	0	2.03165	0	0	0.539368	0.969168	0	0	0	0	0	0.589322	0	0.426892	0	0.397954	0.892175	0.507717	0.801809	0	0.685778	0.964278	0.773345
Q6ZVL6	UPF0606 protein KIAA1549L OS=Homo sapiens OX=9606 GN=KIAA1549L PE=2 SV=2	KIAA1549L	199	1.9	10	3	3	0	0	0	1.33648	0	0	0	0	0	0	0.790263	0	0	0	0	0	0.992516	0	0	0.632763	0	0	0	0.83664	0.616223
Q7Z3B1	Neuronal growth regulator 1 OS=Homo sapiens OX=9606 GN=NEGR1 PE=1 SV=3	NEGR1	38.719	45.5	109	13	13	0	0.297974	0	1.32083	0.82952	0.676406	0.60421	0.231266	0.595092	0	1.08155	1.07699	0.332539	0.888997	0.765769	0.731898	1.41975	0.981244	0.859193	0.737722	1.29444	0.512634	0.60696	0.624186	0.620822
Q7Z6L0	Proline-rich transmembrane protein 2 OS=Homo sapiens OX=9606 GN=PRRT2 PE=1 SV=1	PRRT2	34.945	23.5	25	3	3	0	1.41229	0	1.91868	0	1.97374	0	0.757263	0	0	0	0.570664	0	1.08367	0.742134	0.473997	0	0	0	0	0.534967	0.571625	0	0.852286	0.682138
Q7Z7G0	Target of Nesh-SH3 OS=Homo sapiens OX=9606 GN=ABI3BP PE=1 SV=1	ABI3BP	118.64	5.4	6	3	3	0	0	0	0	0	0	0.519474	0	0	0	0	0	0	0	1.00895	0	0	0.357971	0	0	0.50546	0	0	0	0.632319
Q7Z7M0	Multiple epidermal growth factor-like domains protein 8 OS=Homo sapiens OX=9606 GN=MEGF8 PE=1 SV=2	MEGF8	303.1	18.7	262	31	31	0	0.892158	0	2.47483	1.14229	0.522774	0.836316	0.385086	0.526643	0	1.0655	0.914901	0.408474	0.825287	0.640242	0.554665	1.25964	0.581408	0.860842	0.676454	1.50291	0.453052	0.695708	0.608541	0.708963
Q86SF2	N-acetylgalactosaminyltransferase 7 OS=Homo sapiens OX=9606 GN=GALNT7 PE=1 SV=1	GALNT7	75.388	9.6	42	5	5	0	0.714079	0	0.834211	0	0.642265	0.624105	0.712086	0	0	0.721875	0.684296	0	0.508504	0.661776	0.797257	0.825872	0.683954	0.720666	0.784425	0.867236	0.590502	0.721153	1.07545	1.09908
Q86UD1	Out at first protein homolog OS=Homo sapiens OX=9606 GN=OAF PE=2 SV=1	OAF	30.688	33.7	43	6	6	2.28047	1.48634	0	2.01427	2.14859	1.40189	0.345579	1.12837	2.10657	0	1.14234	0.991769	0.881535	0.386982	0	0.674194	0.822604	0.392309	1.20633	0	0.559342	0.383443	0.619373	0.784762	0.87145
Q86UN3	Reticulon-4 receptor-like 2 OS=Homo sapiens OX=9606 GN=RTN4RL2 PE=1 SV=1	RTN4RL2	46.105	20.5	41	7	7	0	0.980316	0	1.82136	0	0.958064	0.435474	0.471138	0	0	0.762401	1.1948	0	0.797561	0.805161	0.52699	1.40259	0.45252	0.97628	0.458	1.33164	0.453052	0.486561	0.609364	0.507388
Q86UX2	Inter-alpha-trypsin inhibitor heavy chain H5 OS=Homo sapiens OX=9606 GN=ITIH5 PE=2 SV=2	ITIH5	104.58	20.3	109	16	16	0	0.402	0	0.571782	0	0	0.862842	0.332378	0	0	0.951524	0.871454	0.299373	0.588142	1.07302	0.88499	0.753169	0.731935	0.775087	0.669925	0.858256	0.548028	0.686399	0.490785	0.909006
Q86VB7	Scavenger receptor cysteine-rich type 1 protein M130 OS=Homo sapiens OX=9606 GN=CD163 PE=1 SV=2	CD163	125.45	44	341	33	33	1.64459	4.30034	26.0537	1.97082	4.99525	5.6609	0.351474	1.08319	1.32289	1.36979	0.468585	0.457868	0.717447	0.256612	0.297274	0.273211	0.234446	0.187688	0.257263	0.251097	0.274539	0.261921	0.184322	0.328563	0.401618
Q86VZ4	Low-density lipoprotein receptor-related protein 11 OS=Homo sapiens OX=9606 GN=LRP11 PE=2 SV=2	LRP11	53.311	8.8	15	3	3	0	0	0	0	0	0	0	0	0	0	0	0	0	0	0	0	0	0.387605	0.719842	0	1.06673	0	0.397193	0	0
Q86Y38	Xylosyltransferase 1 OS=Homo sapiens OX=9606 GN=XYLT1 PE=1 SV=1	XYLT1	107.57	5.3	37	4	4	0	0	0	1.02191	0	1.29947	0.711053	0	0	0	0.587631	1.01433	0.150996	0.352177	1.03153	0.681849	0.743366	0.451109	0.630789	0.56095	0.618996	0.909054	0.897408	0.854757	0.992549
Q8IUK5	Plexin domain-containing protein 1 OS=Homo sapiens OX=9606 GN=PLXDC1 PE=1 SV=2	PLXDC1	55.76	8.4	19	3	3	0	1.51279	0	1.54503	1.29414	2.4197	0.703684	0	0	0	0.59523	0.676776	0	0.813489	0.291497	0.396273	1.04725	0.646323	0.742929	0.565469	0.801167	0.657752	0.514489	0.993922	1.06459
Q8IUX7	Adipocyte enhancer-binding protein 1 OS=Homo sapiens OX=9606 GN=AEBP1 PE=1 SV=1	AEBP1	130.93	12.7	94	11	11	1.03771	1.93242	1.33731	1.75184	1.61598	1.60246	1.14874	0.795987	0.557375	1.37773	0.650954	0.751138	0	0.375774	0.625536	1.40197	0.953306	0.420533	0.893824	0.472061	1.02183	0.411759	0.862033	1.09274	1.23091
Q8IV08	Phospholipase D3 OS=Homo sapiens OX=9606 GN=PLD3 PE=1 SV=1	PLD3	54.705	20.4	60	7	7	0	0	0	1.06883	0	0.751088	0.522421	0.35927	0	0	1.10265	1.1831	0	0.789892	0.633414	0.536411	1.12812	0.421474	0.936701	0.68248	1.10714	0.375774	0.532487	0.755117	0.691335
Q8IW52	SLIT and NTRK-like protein 4 OS=Homo sapiens OX=9606 GN=SLITRK4 PE=1 SV=1	SLITRK4	94.33	4.9	21	3	3	0	0	0	3.3351	0	0	0.425158	0	0	0	0	1.18561	0	0.348048	0.477424	0.419237	1.74487	0.290704	0.807245	0.353042	0.953832	0.387572	0.378575	0.564074	0
Q8IWU5	Extracellular sulfatase Sulf-2 OS=Homo sapiens OX=9606 GN=SULF2 PE=1 SV=1	SULF2	100.45	2.5	42	2	2	1.1102	1.37526	0	1.71013	0.591543	1.67074	1.11632	0	0.447018	0	0.669528	0.85725	0	0.878969	0.908104	0.517569	0.651875	0.654319	0.625842	0	0.659408	0	0.811142	0.956043	1.11825
Q8IWV2	Contactin-4 OS=Homo sapiens OX=9606 GN=CNTN4 PE=1 SV=1	CNTN4	113.45	15.8	84	12	11	0	0.650605	0	1.46682	0.482753	1.58113	0.85621	0.552888	0.595092	0	0.845142	0.883987	0	0.854782	0.700642	0.566441	0.817703	0.830247	0.89135	0.629248	0.876858	0.677219	0.735428	0.721355	0.960358
Q8IXL6	Extracellular serine/threonine protein kinase FAM20C OS=Homo sapiens OX=9606 GN=FAM20C PE=1 SV=2	FAM20C	66.234	11.8	15	4	4	0	1.56921	0	2.29408	1.52305	2.22552	0.779579	1.28111	1.11615	0	0.789419	0.685967	0.811711	0.665421	0.823543	0.755451	0	0.473217	0.849298	0.501189	0.500329	0.530331	0.51511	1.00627	0.456802
Q8IYS5	Osteoclast-associated immunoglobulin-like receptor OS=Homo sapiens OX=9606 GN=OSCAR PE=1 SV=3	OSCAR	30.481	12.8	13	2	2	0	0	4.64378	1.333	4.09547	6.23915	0	0	0	0	0.621403	0	0.549868	0.174614	0	0	0	0.229553	0	0	0.178964	0	0	0	0
Q8IZA0	Dyslexia-associated protein KIAA0319-like protein OS=Homo sapiens OX=9606 GN=KIAA0319L PE=1 SV=2	KIAA0319L	115.66	2.8	12	2	2	0	0	0	0	0	0	0	0	0	0	0	0	0	0	0.49213	0	0	0	0	0	0	0	0.659713	0	0
Q8IZP7	Heparan-sulfate 6-O-sulfotransferase 3 OS=Homo sapiens OX=9606 GN=HS6ST3 PE=2 SV=3	HS6ST3	54.843	18.9	20	7	7	0	0	0	1.72056	0	0	0.571053	1.40911	0	0	0	0	0	0.500835	0	0	0	0.460987	0.980403	0.496167	0	0.504965	0.574689	1.21708	0.505089
Q8IZS8	Voltage-dependent calcium channel subunit alpha-2/delta-3 OS=Homo sapiens OX=9606 GN=CACNA2D3 PE=1 SV=1	CACNA2D3	123.01	3.8	9	3	3	0	2.59184	0	1.54503	0	2.75257	0.697789	0	0	0	0	0	0	0.573984	0	0	0.785027	0.354678	0	0.415314	0.652993	0.503195	0	0.837464	0
Q8N114	Protein shisa-5 OS=Homo sapiens OX=9606 GN=SHISA5 PE=1 SV=1	SHISA5	25.582	15	26	2	2	0	1.7085	0	1.3695	0	0	0.686737	0	0	0	0	0	0	0	0	0	0	0.450168	0	0.602129	0	0.544489	0	0	0.943496
Q8N126	Cell adhesion molecule 3 OS=Homo sapiens OX=9606 GN=CADM3 PE=1 SV=1	CADM3	43.299	43.2	243	14	14	0.61931	0.774026	0.835275	1.04624	1.18535	1.32934	0.878316	0.865905	0.561566	0	0.938859	0.996783	0.333412	0.742699	0.531522	0.910898	0.663311	1.15059	0.798175	0.849711	0.636315	0.822927	0.981191	0.784762	1.21022
Q8N2S1	Latent-transforming growth factor beta-binding protein 4 OS=Homo sapiens OX=9606 GN=LTBP4 PE=1 SV=2	LTBP4	173.43	14.3	82	17	17	0.441181	1.56568	1.03003	1.26522	0.553013	1.14584	1.13326	0.666908	0	0	0.524309	0.654217	0.274061	0.463671	0.497908	0.84024	0.866716	0.684425	1.55265	0.602632	2.05776	0.325631	0.633026	1.02027	1.1466
Q8N3H0	Chemokine-like protein TAFA-2 OS=Homo sapiens OX=9606 GN=TAFA2 PE=2 SV=1	TAFA2	14.62	19.1	12	2	2	0	0	0	0	0	0	0.691158	0	0	0	0	0	0	0.648903	0.721651	0	0.740099	0.645382	0.719017	0.419833	0.674161	0.458362	0.40464	1.05239	0.647648
Q8N3J6	Cell adhesion molecule 2 OS=Homo sapiens OX=9606 GN=CADM2 PE=2 SV=1	CADM2	47.553	30.6	124	9	9	0.706304	0.983842	0	1.4199	0.716197	1.84571	0.847368	0.863753	0.614649	0.333513	1.02498	0.985085	0.235658	0.997541	0.734256	0.783125	1.08074	0.853767	0.874859	0.754294	0.752417	0.660112	0.753425	1.07545	0.790207
Q8N428	Polypeptide N-acetylgalactosaminyltransferase 16 OS=Homo sapiens OX=9606 GN=GALNT16 PE=1 SV=2	GALNT16	63.073	5	4	2	2	0	0	0	0	0	0	0	0	0	0	0	0.819651	0	0.609379	0.511563	0	0	0.327395	0	0	1.02439	0.488447	0.526901	0	0.798638
Q8N475	Follistatin-related protein 5 OS=Homo sapiens OX=9606 GN=FSTL5 PE=2 SV=2	FSTL5	95.75	16.4	40	12	10	0	0	0	0.51443	0	0.738285	0.537158	0.381859	0	0	1.17357	0.649204	0.265333	0.371055	0.713247	0.499316	0.636354	0.549421	0.812193	1.38907	0.688914	0.785763	1.16737	0.804525	0.770279
Q8N6C5	Immunoglobulin superfamily member 1 OS=Homo sapiens OX=9606 GN=IGSF1 PE=1 SV=3	IGSF1	148.93	7.5	19	7	7	0	0	0	4.11718	0	0	0.781789	0	0	0	0.672906	0.662572	0	0.610559	0.557257	0.677138	0.786661	0.618099	0.483193	0.373129	0.455427	0.405859	0.591445	0.733707	0.679072
Q8N6C8	Leukocyte immunoglobulin-like receptor subfamily A member 3 OS=Homo sapiens OX=9606 GN=LILRA3 PE=1 SV=3	LILRA3	47.471	17.8	13	5	4	0	0	8.08443	0	0	0.648667	0	0	2.26861	0	0	0	0.727921	0	0.194331	0	0	0	0	0	0	0	0	0	0
Q8NBI3	Draxin OS=Homo sapiens OX=9606 GN=DRAXIN PE=1 SV=2	DRAXIN	38.65	6	14	2	2	1.0025	2.814	0	2.27496	0	1.51711	0.658737	1.6748	0	0	0	0	0	0	0	0	0	0	0	0	0	0	0.278656	0	0
Q8NBI6	Xyloside xylosyltransferase 1 OS=Homo sapiens OX=9606 GN=XXYLT1 PE=1 SV=1	XXYLT1	43.806	15	7	4	4	0	1.89539	0	4.14498	0	1.82651	0.602737	0.794911	0	0	0	0	0	0	0.279942	0	0	0.398895	0.636561	0	0.685065	0	0.562276	0.823465	0
Q8NBJ4	Golgi membrane protein 1 OS=Homo sapiens OX=9606 GN=GOLM1 PE=1 SV=1	GOLM1	45.333	36.7	136	16	16	0.743587	1.46695	1.19881	1.41121	0.562079	0.900452	1.11705	0.944428	0.954103	0	0.67375	0.672598	0.610965	0.559826	0.869237	0.970958	0.468893	0.886695	0.554105	0.579029	0.604885	1.18867	1.11959	0.994746	0.890611
Q8NBP7	Proprotein convertase subtilisin/kexin type 9 OS=Homo sapiens OX=9606 GN=PCSK9 PE=1 SV=3	PCSK9	74.285	12.1	30	6	6	0	0	3.70031	1.9882	0	1.45737	0.632947	0	1.46957	0	0.806305	0	0	0.27018	0.548854	0	0	0.598342	0.689333	0.691018	0.667746	0.881918	0.796248	0.554192	0.746519
Q8NCW5	NAD(P)H-hydrate epimerase OS=Homo sapiens OX=9606 GN=NAXE PE=1 SV=2	NAXE	31.674	13.2	12	3	3	0	0	0	1.98473	0	0	0.691895	0.750809	0	0	0	0.80294	0	0.614688	0.424377	0.569385	0	0.499089	0	0.56095	0	0.808769	0.613787	0.901694	0.621589
Q8NES3	Beta-1,3-N-acetylglucosaminyltransferase lunatic fringe OS=Homo sapiens OX=9606 GN=LFNG PE=1 SV=2	LFNG	41.773	24.8	28	6	6	0.936215	0	0	1.89435	0	1.48937	0.826	0.709934	0	0	0.634068	1.19313	0	0.343919	0.625536	0.558198	0.501568	0.315635	0.540912	0.78995	0.731891	0	0.890581	0.900871	1.45088
Q8NFT8	Delta and Notch-like epidermal growth factor-related receptor OS=Homo sapiens OX=9606 GN=DNER PE=1 SV=1	DNER	78.474	7.9	52	4	4	0	0.710553	0	1.31214	0	0.985803	0.942421	0.528148	0	0	0.605362	0.55646	0	0.798741	0.544652	0.773704	0.769507	0.751691	0.856719	0.694031	0.788338	0.552158	0.699432	0.856404	0.941963
Q8NFY4	Semaphorin-6D OS=Homo sapiens OX=9606 GN=SEMA6D PE=1 SV=1	SEMA6D	119.87	4.8	17	4	4	0	0	0	1.2183	0	0	0	0.982076	0	0	0.786886	0.865605	0	0.588142	0.354523	0	0	0.649145	0.665421	0	0.892253	0.527971	0.628682	0.87452	0.917437
Q8NFZ4	Neuroligin-2 OS=Homo sapiens OX=9606 GN=NLGN2 PE=1 SV=1	NLGN2	90.819	8.6	39	5	3	0	0	0	1.85959	0	1.00287	1.08758	0.708859	0	0	0.845142	0	0	0.697866	0.508412	0.638277	0.734381	0.668431	0.670368	0.599116	0.499687	0.87012	0.517592	0.66536	0.66451
Q8NFZ8	Cell adhesion molecule 4 OS=Homo sapiens OX=9606 GN=CADM4 PE=1 SV=1	CADM4	42.785	37.6	177	9	9	0.735302	1.41229	0.467408	1.77096	1.44373	1.47657	0.878316	0.783079	0.343645	0	1.03427	0.767848	0.150123	0.700815	0.669129	0.941517	1.15508	0.787912	0.911964	0.795474	0.887121	0.674269	0.814246	0.737001	1.02397
Q8TAG5	V-set and transmembrane domain-containing protein 2A OS=Homo sapiens OX=9606 GN=VSTM2A PE=1 SV=3	VSTM2A	25.833	30.1	53	6	6	0.32519	1.43521	0.415474	3.83737	0.260641	2.23193	1.03232	1.47688	0.164838	1.11568	1.40238	0.55646	0.166706	0.651853	0.712722	0.575862	0.906743	1.06497	1.16593	1.00539	0.53625	0.578114	0.61627	1.13721	0.347967
Q8TCZ2	CD99 antigen-like protein 2 OS=Homo sapiens OX=9606 GN=CD99L2 PE=1 SV=1	CD99L2	27.986	12.2	16	2	2	0	0	0	0	0	0	0	0	0	0	0.328432	0	0	0.807	0	0.617079	0	0.514142	0	0	0	0	1.12331	0	0.224569
Q8TDQ0	Hepatitis A virus cellular receptor 2 OS=Homo sapiens OX=9606 GN=HAVCR2 PE=1 SV=3	HAVCR2	33.394	22.9	39	4	4	1.25105	2.05937	5.58726	2.21413	2.58602	5.02717	0.56	0.831484	0	0	0.766623	0.506329	0.942632	0	0.485302	0.568796	0.605313	0.730523	0.598631	0.412803	0.673519	0.546259	0.502697	0.612658	0.597062
Q8TEU8	WAP, Kazal, immunoglobulin, Kunitz and NTR domain-containing protein 2 OS=Homo sapiens OX=9606 GN=WFIKKN2 PE=1 SV=1	WFIKKN2	63.941	49.7	361	23	23	1.03149	3.48753	1.03868	1.5207	1.48679	1.4595	1.10158	0.525997	0.0824189	0	0.478717	0.446171	0.333412	0.329761	0.353998	1.12169	0.17318	0.330217	0.277877	1.72252	0.243108	1.02645	2.0201	0.842405	1.01708
Q8WVQ1	Soluble calcium-activated nucleotidase 1 OS=Homo sapiens OX=9606 GN=CANT1 PE=1 SV=1	CANT1	44.839	45.9	68	13	13	0	0	0	2.03686	0.974572	1.52138	0.614526	0.537829	0	0	0.742982	1.03772	0	0.625897	0.545703	0.660652	0.875702	0.537191	0.916912	0.603636	0.726759	0.696096	0.664057	0.853933	0.8132
Q8WX77	Insulin-like growth factor-binding protein-like 1 OS=Homo sapiens OX=9606 GN=IGFBPL1 PE=2 SV=1	IGFBPL1	29.005	59.7	97	13	13	2.36332	3.36234	0.80498	5.01048	2.4523	2.03348	1.41768	1.09502	0	0	0.0430592	0.049296	0	0	0.0462193	0.0429836	0	0.0456283	0	0.0934079	0.0141118	0.480188	1.57015	1.36778	1.78046
Q8WXD2	Secretogranin-3 OS=Homo sapiens OX=9606 GN=SCG3 PE=1 SV=3	SCG3	53.005	70.3	612	37	37	0.685591	0.989132	0.18177	1.32779	0.652737	1.30587	1.05295	0.865905	0.45959	0.0714671	0.846831	0.858085	0.185035	0.864221	1.11346	1.16115	0.798098	0.880579	0.748701	0.899428	0.801809	0.704945	0.826037	1.07627	1.06383
Q8WZ42	Titin OS=Homo sapiens OX=9606 GN=TTN PE=1 SV=4	TTN	3816	0.3	30	8	8	4.36624	1.62211	6.20614	1.99342	2.16672	1.85211	0.369895	2.11797	1.44862	3.74805	0.482938	0.788737	1.22891	0.432405	0	0.350934	0.657593	0	0.777561	0.420838	0.821052	0.394651	0	0.529488	0.52425
Q8WZA1	Protein O-linked-mannose beta-1,2-N-acetylglucosaminyltransferase 1 OS=Homo sapiens OX=9606 GN=POMGNT1 PE=1 SV=2	POMGNT1	75.251	42.4	197	22	22	0.975569	0.754632	0	2.58953	0.675401	2.18285	0.928421	1.09502	0.530833	0	0.794484	0.81046	0	0.60171	0.561984	0.52699	0.929616	0.557888	0.849298	0.672436	0.915345	0.558057	0.755908	0.964278	0.982585
Q92520	Protein FAM3C OS=Homo sapiens OX=9606 GN=FAM3C PE=1 SV=1	FAM3C	24.68	65.2	317	16	16	1.41468	2.22158	1.00406	3.2343	0.877115	3.14091	1.07505	1.72105	0.481941	0.416891	0.623092	0.708526	0.199873	0.513223	0.456415	0.610013	0.625735	0.613865	0.858368	0.576015	0.650427	0.864811	0.759632	1.32001	1.10522
Q92563	Testican-2 OS=Homo sapiens OX=9606 GN=SPOCK2 PE=1 SV=1	SPOCK2	46.779	35.4	42	11	11	0	0	0	0.512692	0	0.330735	0.683053	0	0	0	0.395131	0.370138	0	0.420017	0.508412	1.10403	0.410894	0.572471	0.916087	0.78543	0.485575	1.5261	0.731083	1.19402	0.604727
Q92673	Sortilin-related receptor OS=Homo sapiens OX=9606 GN=SORL1 PE=1 SV=2	SORL1	248.42	4	11	7	7	0	0	0	0	0	0	0.480421	0	0	0	0.591009	0.629987	0.374434	0.447153	0.51629	0.582928	1.01947	1.2696	0.700052	0.550404	0.838371	0.569265	0	0.744412	0.511987
Q92743	Serine protease HTRA1 OS=Homo sapiens OX=9606 GN=HTRA1 PE=1 SV=1	HTRA1	51.286	11.7	39	6	6	0	0	0	1.22003	0	0	0.800947	1.01219	0.9555	0	0.70921	0.884822	0	0.416478	0.462718	0.857316	0.566102	0.498148	0.617596	0.597107	0.864671	0.430046	0.947057	0.765822	1.08989
Q92752	Tenascin-R OS=Homo sapiens OX=9606 GN=TNR PE=1 SV=3	TNR	149.56	5.4	21	6	6	0	0	0	0	0	0	0.46421	0	0	0	0.658552	0.699335	0	0.559237	0.446436	0.585283	0.94187	0.872583	0.884754	0.612675	1.16551	0.422377	0.459875	0.406792	0.684437
Q92820	Gamma-glutamyl hydrolase OS=Homo sapiens OX=9606 GN=GGH PE=1 SV=2	GGH	35.964	17	34	5	5	1.64252	0.832211	1.12524	0.895039	1.6817	0.838572	0.700737	0.957336	0	0	0.461831	1.2207	0	0.461901	0.443285	1.01747	0.505652	0.520257	1.05544	0.715123	0.905723	0.945629	1.01036	0.717238	1.28763
Q92823	Neuronal cell adhesion molecule OS=Homo sapiens OX=9606 GN=NRCAM PE=1 SV=3	NRCAM	143.89	41	719	40	40	0.540602	0.807526	0.212065	1.76748	0.865783	1.87985	0.756	0.90678	0.536421	0.0992599	0.914375	0.934954	0.206855	0.980434	0.888671	0.605303	1.3013	0.915859	1.09502	0.695537	0.968585	0.795201	0.69695	1.09356	0.98795
Q92859	Neogenin OS=Homo sapiens OX=9606 GN=NEO1 PE=1 SV=2	NEO1	160.01	30	398	31	31	0.801582	1.48987	0.0995406	2.88498	1.65677	1.9588	1.14358	1.04984	0.382759	0	0.868783	0.81798	0.0820439	0.686068	0.601901	0.575273	0.976179	0.627507	0.705	0.659379	0.790904	0.772195	0.801213	1.10262	1.0554
Q92876	Kallikrein-6 OS=Homo sapiens OX=9606 GN=KLK6 PE=1 SV=1	KLK6	26.855	75.8	470	14	14	0.314833	0.229211	0.0476064	0.662155	0.224378	0.296594	0.809053	0.495878	0.40511	0.0754375	0.949835	1.08201	0.251368	0.924982	0.73058	1.59098	1.28496	1.09696	1.30528	0.86327	1.69727	0.727951	0.619373	0.572308	0.820865
Q92896	Golgi apparatus protein 1 OS=Homo sapiens OX=9606 GN=GLG1 PE=1 SV=2	GLG1	134.55	4.3	21	4	4	0	0	0	0.6917	0	1.30373	0.739789	0	0	0	0.537818	0.54727	0	0.517353	0.729529	0.966247	0	0.716882	0.769315	0.492149	0.850559	0.503195	0.708741	0.618422	0.979519
Q92911	Sodium/iodide cotransporter OS=Homo sapiens OX=9606 GN=SLC5A5 PE=1 SV=1	SLC5A5	68.666	5	12	2	2	0	0	0	0	0	0	0.593158	0	0	0	0	0	0	0	0	0	0.752352	0	0	0	0.517648	0	0	1.21708	0.758016
Q92932	Receptor-type tyrosine-protein phosphatase N2 OS=Homo sapiens OX=9606 GN=PTPRN2 PE=1 SV=2	PTPRN2	111.27	15.9	122	11	11	1.06049	1.34353	0	2.14114	0.371697	2.81018	0.781053	1.36501	0.674717	0	0.676283	0.977565	0.163215	0.821158	0.714823	0.451622	1.0644	0.724408	0.851772	0.550404	0.803733	0.486087	0.438153	1.39495	0.822398
Q92954	Proteoglycan 4 OS=Homo sapiens OX=9606 GN=PRG4 PE=1 SV=3	PRG4	151.06	5.6	36	5	5	0	0	4.08116	0.58221	0	0	0.664631	0	2.2281	9.04456	0.326743	0.538914	0.734903	0	0.178574	0.510503	0.791563	0.625155	1.42979	0	1.3201	0	0.29355	0.653008	0.391654
Q93063	Exostosin-2 OS=Homo sapiens OX=9606 GN=EXT2 PE=1 SV=1	EXT2	82.254	7.4	10	3	3	0	1.38584	0	3.68617	0	2.01641	0.532737	0.754036	0	0	0	0	0	0	0	0	0	0	0	0	0	0	0	0.764999	0.610092
Q93091	Ribonuclease K6 OS=Homo sapiens OX=9606 GN=RNASE6 PE=1 SV=2	RNASE6	17.196	46.7	34	5	5	0	1.70497	0	1.19396	1.35987	2.85285	0.447263	1.13482	1.19438	0	0.801239	0.919079	0	0.565136	0.969029	0.892645	0.462357	0.725349	0.592035	0.388697	0	0.782813	0.907338	0.357384	0.538812
Q969H8	Myeloid-derived growth factor OS=Homo sapiens OX=9606 GN=MYDGF PE=1 SV=1	MYDGF	18.795	27.2	14	4	4	0	2.05584	0	1.18875	2.14406	1.82864	0.381684	0	0	0	0	0.363454	0.933903	0	0	0	0	1.20562	0	0	0	0.449513	0	0	0
Q969P0	Immunoglobulin superfamily member 8 OS=Homo sapiens OX=9606 GN=IGSF8 PE=1 SV=1	IGSF8	65.033	15.8	109	8	8	0	0.380842	0	0.436223	0.269707	0.392614	0.648421	0.388313	0.610458	0	0.813059	0.839704	0.421566	0.93619	0.856107	1.60747	0.914912	0.960547	0.805596	0.831632	1.13344	0.46603	0.719912	0.423261	0.866085
Q969T9	WW domain-binding protein 2 OS=Homo sapiens OX=9606 GN=WBP2 PE=1 SV=1	WBP2	28.087	9.2	7	2	2	0	0	0	0	0	0	0	0	0	0	0.851052	0	0	0	0	0.791958	0	0.446875	0	0.381164	0.697253	0	0.471046	0	0.837727
Q969Z4	Tumor necrosis factor receptor superfamily member 19L OS=Homo sapiens OX=9606 GN=RELT PE=1 SV=1	RELT	46.091	7.4	4	2	2	0	0	0	1.37297	0	2.49865	0.780316	1.2327	0	0	0	0.877302	0	0.504375	0.573539	0.528168	0.864265	0.501911	0	0.500184	0.763322	0.437715	0.508903	0.932162	0.715861
Q96AP7	Endothelial cell-selective adhesion molecule OS=Homo sapiens OX=9606 GN=ESAM PE=1 SV=1	ESAM	41.176	12.1	13	3	3	0	1.36821	0	1.16268	0	2.00148	0.966	0	0	0	0.640822	0.605756	0	0.60112	0.601376	0.612369	0	0.542836	0.656351	0.549901	0	0.661881	0.86886	0	0.805536
Q96B86	Repulsive guidance molecule A OS=Homo sapiens OX=9606 GN=RGMA PE=1 SV=3	RGMA	49.347	21.6	101	6	6	0	1.35058	0	2.04555	0.766059	1.46163	0.916631	1.00682	0	0	0.704989	0.739441	0	0.655392	0.607153	0.690681	0.815252	0.694773	0.693456	0.60916	0.888404	0.502015	0.481596	0.87452	0.837727
Q96BZ4	Phospholipase D4 OS=Homo sapiens OX=9606 GN=PLD4 PE=2 SV=2	PLD4	55.626	15.8	15	5	5	0	0	0	1.60412	0	1.7881	0	0.997135	0	0	0	0	0	0	0	0	0.840576	0	0.951543	0.566976	0	0	0	0	0
Q96FE5	Leucine-rich repeat and immunoglobulin-like domain-containing nogo receptor-interacting protein 1 OS=Homo sapiens OX=9606 GN=LINGO1 PE=1 SV=2	LINGO1	69.875	13.5	41	6	6	0	0.883342	0	1.14356	0	0	0.484105	0	0	0	0.865405	0.99344	0	0.765116	0.806211	0.256724	1.49163	0.536721	0.77014	0.438917	1.46635	0.3333	0.456772	0.62748	0.443773
Q96FE7	Phosphoinositide-3-kinase-interacting protein 1 OS=Homo sapiens OX=9606 GN=PIK3IP1 PE=1 SV=2	PIK3IP1	28.248	20.9	106	5	5	0.963141	1.32942	0.952127	1.45292	0.951908	1.61953	1.08463	0.916461	0.399522	0	0.767467	0.736098	0.191145	0.981614	0.799383	0.965658	0.782577	0.745106	0.66707	0.832636	0.894819	0.774554	0.700053	0.882754	0.90594
Q96GW7	Brevican core protein OS=Homo sapiens OX=9606 GN=BCAN PE=1 SV=2	BCAN	99.117	40.7	384	27	27	0.729088	0.932711	0.320261	2.10986	0.736595	1.36988	1.19958	1.03693	0.258432	0	0.765778	0.702677	0.0881535	0.556287	0.770496	0.715411	0.89449	0.670783	0.761894	0.814055	1.02888	0.855962	0.973123	1.0985	1.21942
Q96HD1	Protein disulfide isomerase CRELD1 OS=Homo sapiens OX=9606 GN=CRELD1 PE=1 SV=3	CRELD1	45.439	12.6	25	4	4	0	0	0	0	0	0	0	0	0	0	0.672906	0	0	0.511454	0.740559	1.18293	0	0.521668	0	0.481603	0.402187	0.409399	0.624958	0.590424	0.615457
Q96ID5	Immunoglobulin superfamily member 21 OS=Homo sapiens OX=9606 GN=IGSF21 PE=2 SV=1	IGSF21	51.835	17.8	29	6	6	1.45403	0.992658	0	1.74315	0	1.70275	0.784737	0.871283	0	0	0.616338	0.705184	0	0.547438	0.780475	0.605303	0.674748	0.648204	0.566473	0.5725	0.499046	0.93796	0.667781	0.806996	1.21712
Q96IY4	Carboxypeptidase B2 OS=Homo sapiens OX=9606 GN=CPB2 PE=1 SV=2	CPB2	48.424	25.3	59	7	7	2.58702	1.09845	0	1.2687	4.29718	1.25466	0.677158	1.07136	1.75734	6.01912	1.08914	0.694322	1.00547	0.527381	0.519967	0	0.9917	0	1.00679	0	0.547796	0.274309	0.345061	0.694181	0.700533
Q96JF0	Beta-galactoside alpha-2,6-sialyltransferase 2 OS=Homo sapiens OX=9606 GN=ST6GAL2 PE=1 SV=2	ST6GAL2	60.157	8.9	44	4	4	1.55967	2.77345	0	2.84327	0	2.62881	0.743474	1.18	0	0	0.264265	0	0	0.26664	0.429104	0	0	0.398425	0.382596	0.410292	0.341891	0.503785	0.97064	1.15862	1.25161
Q96KG7	Multiple epidermal growth factor-like domains protein 10 OS=Homo sapiens OX=9606 GN=MEGF10 PE=1 SV=1	MEGF10	122.2	14	75	11	11	0	0.546579	0	1.02538	0.743395	0.804432	0.690421	0.576553	0.286371	0	0.900866	1.04524	0.236531	0.776324	0.753689	0.614724	1.33724	0.769096	1.03482	0.718136	0.974999	0.728541	0.802454	1.08697	0.774111
Q96KN2	Beta-Ala-His dipeptidase OS=Homo sapiens OX=9606 GN=CNDP1 PE=1 SV=4	CNDP1	56.705	46.7	338	21	21	0.0352116	0.0564211	0.0346228	0.427533	0.20398	0.074682	0.473053	0.332378	0.750151	0.686878	1.13811	1.06446	0.260096	1.35621	0.740034	1.04574	2.30444	1.0057	1.74312	0.660886	1.95128	0.346278	0.629303	0.364795	0.790973
Q96L50	Leucine-rich repeat protein 1 OS=Homo sapiens OX=9606 GN=LRR1 PE=1 SV=2	LRR1	46.722	2.9	77	1	1	1.87036	1.39289	1.48445	1.12792	1.14909	0.751088	0.986631	1.61779	1.02535	1.18715	0.292971	0.894013	1.146	0.46898	0.847178	0.589405	1.54473	0.372082	0.545859	0.627239	1.22901	0.845934	0.685778	0.973336	0.927401
Q96NZ9	Proline-rich acidic protein 1 OS=Homo sapiens OX=9606 GN=PRAP1 PE=1 SV=2	PRAP1	17.207	45.7	63	5	5	2.6968	2.60595	0	1.76401	1.0131	1.25679	1.32853	1.55217	0	0	0.566524	0	0	0.398781	0.302001	0.557609	0	0.347622	0.663772	0.680472	0	0.381083	0.714947	0.882754	0.986417
Q96PX8	SLIT and NTRK-like protein 1 OS=Homo sapiens OX=9606 GN=SLITRK1 PE=1 SV=2	SLITRK1	77.734	13.9	75	9	9	1.02321	0.848079	0	1.78834	0.571145	2.86352	0.711053	1.00897	0.711037	0	0.828256	1.29089	0	0.749778	0.633414	0.468109	1.16406	0.532958	1.1181	0.518263	0.808223	0.779274	0.590825	0.805349	0.563339
Q96S96	Phosphatidylethanolamine-binding protein 4 OS=Homo sapiens OX=9606 GN=PEBP4 PE=1 SV=3	PEBP4	25.733	34.4	102	6	6	0.492963	0.902737	0.562621	1.04624	0.718464	0.723349	0.628526	0.783079	0.53223	0	1.45641	1.25078	0.116083	1.19693	0.789404	1.21296	1.63704	0.584701	0.861666	0.522783	0.853766	0.753908	0.518213	0.807819	0.918204
Q99435	Protein kinase C-binding protein NELL2 OS=Homo sapiens OX=9606 GN=NELL2 PE=1 SV=1	NELL2	91.346	54.4	627	34	34	0.983854	1.55863	0.489047	2.83805	0.915645	2.08683	1.08979	0.979924	0.491719	0.115141	0.729473	0.779546	0.150123	0.821158	0.803585	0.498138	1.01702	0.636444	0.867438	0.753792	0.649144	0.880739	0.806178	1.27225	1.15197
Q99497	Protein/nucleic acid deglycase DJ-1 OS=Homo sapiens OX=9606 GN=PARK7 PE=1 SV=2	PARK7	19.891	55	38	7	7	0	1.41229	0	1.07057	0	1.19705	0.753789	0.659378	0	5.4712	0.666151	0.6985	0	0.543309	0.727428	0.617668	0.701705	0.677369	0.474947	0.461515	0.73125	0.691967	1.18661	0.776527	0.817033
Q99519	Sialidase-1 OS=Homo sapiens OX=9606 GN=NEU1 PE=1 SV=1	NEU1	45.467	7.2	7	3	3	0	0	0	0	0	0	0.73021	0	0	0	0	0.734427	0	0.479009	0.474273	0.717767	0.649424	0.483096	0.869912	0	0.84671	0	0	0	0
Q99523	Sortilin OS=Homo sapiens OX=9606 GN=SORT1 PE=1 SV=3	SORT1	92.067	4.6	9	3	3	0	0	0	0	0	0	0	0	0	0	0.850208	0.745289	0	0	0.483727	0.886168	1.0015	0.486388	0	0.414309	0.604243	0.548618	0	0.589601	0
Q99538	Legumain OS=Homo sapiens OX=9606 GN=LGMN PE=1 SV=1	LGMN	49.411	10.2	10	2	2	0	0	0	1.68059	0	0	0.551158	0	0	0	0	0.745289	0	0.696096	0	0.682438	0	0.484977	0	0.549901	0.648503	0	0	0.858051	0.670641
Q99574	Neuroserpin OS=Homo sapiens OX=9606 GN=SERPINI1 PE=1 SV=1	SERPINI1	46.426	29.8	123	11	11	0	0.172789	0	0.552665	0	0.0597456	0.663895	0.414128	0	0	0.520932	0.672598	0.0584781	0.915543	0.91178	0.852017	0.963109	0.703711	1.14944	0.764338	1.23158	0.899616	0.860171	0.916517	0.391654
Q99674	Cell growth regulator with EF hand domain protein 1 OS=Homo sapiens OX=9606 GN=CGREF1 PE=2 SV=3	CGREF1	33.456	66.7	170	12	12	1.19927	1.27653	0.636194	1.90652	0.722997	2.45811	0.528316	1.39728	0.596489	0.138964	0.739605	1.01851	0.156232	0.992232	0.855057	0.640043	0.949222	0.7023	1.00844	0.700057	0.916628	0.709074	0.598893	1.34554	1.02014
Q99727	Metalloproteinase inhibitor 4 OS=Homo sapiens OX=9606 GN=TIMP4 PE=2 SV=1	TIMP4	25.502	20.1	12	3	3	0	0	0	0	0	0	0.475263	0	0	0	0.508267	0.344237	0	0.287877	0.619233	1.91365	0	0.471336	0.441965	0.524289	0.472105	0.464851	1.13821	0.634892	0.54571
Q99784	Noelin OS=Homo sapiens OX=9606 GN=OLFM1 PE=1 SV=4	OLFM1	55.342	9.9	35	4	4	2.17276	1.35234	3.52287	1.7501	2.30498	1.80517	0.866526	0.910007	0.822792	0	0.650109	1.07031	0	0.67368	0.797808	0.574096	1.03009	0.42853	0.720666	0.448961	0.946776	0.60112	0.457393	0.847345	0.767213
Q99878	Histone H2A type 1-J OS=Homo sapiens OX=9606 GN=H2AC14 PE=1 SV=3	H2AC14	13.936	21.9	10	2	2	0	0	0	0	0	0	0.177579	0	0	8.2346	0	0.223085	2.37753	0.978074	0.384986	0.330326	0	0	0	0	0	0.313243	0.13095	0	0
Q99969	Retinoic acid receptor responder protein 2 OS=Homo sapiens OX=9606 GN=RARRES2 PE=1 SV=1	RARRES2	18.617	49.7	136	6	6	1.10399	1.12666	0.532326	1.20787	0.734329	0.714814	1.40516	0.617428	1.09799	0.865546	0.68557	0.736934	0.494882	0.459541	0.553581	1.34486	0.876519	0.671724	1.32754	0.992333	1.05261	0.492577	0.655989	1.21543	1.06459
Q99983	Osteomodulin OS=Homo sapiens OX=9606 GN=OMD PE=1 SV=1	OMD	49.492	13.3	23	3	3	0	0	4.39277	0	0	3.222	0	0.396918	2.02695	0	0.666151	0	0.871934	0	0	0	0	0.144411	1.09914	0	0	0.677809	0.668401	0	0
Q9BQ16	Testican-3 OS=Homo sapiens OX=9606 GN=SPOCK3 PE=1 SV=2	SPOCK3	49.428	22.9	35	7	6	0	0	0	0	0	0	0.363263	0	0	0	0.532752	0.599072	0	0.586962	0.722176	0.944461	0.81852	0.717352	0.92928	0.658877	0.894819	0.481958	0.504559	0.421614	0.525016
Q9BQT9	Calsyntenin-3 OS=Homo sapiens OX=9606 GN=CLSTN3 PE=1 SV=1	CLSTN3	106.1	12.1	124	9	9	1.34426	0.262711	0.774685	0.458816	0.124655	3.62101	0.434	0.263536	1.42906	0.289839	0.600296	2.0061	0.122193	0.425916	1.16861	1.0581	0.751535	1.05745	1.11316	0.651847	0.453503	0.60584	0.924094	0.920634	1.47464
Q9BRA2	Thioredoxin domain-containing protein 17 OS=Homo sapiens OX=9606 GN=TXNDC17 PE=1 SV=1	TXNDC17	13.941	18.7	10	2	2	0	0	0	1.96735	2.41377	0	0	0	0	0	0	0	0	0	0	0.681849	0	0.397484	0	0	0.477878	0.622357	0	0	0
Q9BRK5	45 kDa calcium-binding protein OS=Homo sapiens OX=9606 GN=SDF4 PE=1 SV=1	SDF4	41.806	24.6	79	8	8	0	1.77726	0	1.21134	1.28734	1.22692	0.946842	0.880964	0.505689	0	0.890734	0.607427	0.686899	0.546259	0.917558	0.81551	0.637988	0.684425	0.667894	0.584553	0.742154	0.781043	0.617511	0.976629	0.909773
Q9BTY2	Plasma alpha-L-fucosidase OS=Homo sapiens OX=9606 GN=FUCA2 PE=1 SV=2	FUCA2	54.066	22.9	68	9	9	1.34426	1.30297	2.0817	1.26696	1.56158	2.30447	0.719158	0.957336	0.976454	0	0.856118	1.39115	0.513211	0.840625	0.800959	0.589405	0.804633	0.560711	0.941649	0.660886	0.706233	0.425327	0.59641	0.940397	0.99025
Q9BU40	Chordin-like protein 1 OS=Homo sapiens OX=9606 GN=CHRDL1 PE=1 SV=2	CHRDL1	52.025	12.3	43	5	5	0	1.23068	0	1.42859	0	1.70275	0.931368	1.06167	0	0	0.829945	0.990934	0.322939	0.563956	0.589821	0.496961	0.573454	0.437938	0.686035	0.881851	0.719704	0.40114	0.72798	1.02192	1.17496
Q9BUD6	Spondin-2 OS=Homo sapiens OX=9606 GN=SPON2 PE=1 SV=3	SPON2	35.846	8.5	9	3	3	1.71294	0	0	0	0	0	0	1.73181	0	0	0	0	0	0.53859	0.487403	0	0	0	0	0.391208	0.621562	0	0.512627	0.984864	0.729658
Q9BUN1	Protein MENT OS=Homo sapiens OX=9606 GN=MENT PE=2 SV=1	MENT	36.769	8.8	40	2	2	1.2759	0	0	2.31841	0.711664	1.35708	0.969684	1.37684	0	0	0.875537	0.579855	0	0.340969	0.592447	0.576451	0.636354	0.412066	1.03895	0.51073	0.434901	0.426506	0.819831	1.22696	1.48921
Q9BXJ1	Complement C1q tumor necrosis factor-related protein 1 OS=Homo sapiens OX=9606 GN=C1QTNF1 PE=1 SV=1	C1QTNF1	31.742	3.6	13	1	1	0	0	0	0	0	0	0.420737	0	0.611855	0	0	0.989263	0	0.424147	0.497908	1.24947	0.750718	0.674076	0.729736	0.48311	0.674802	0.557467	0.547382	0	0.72046
Q9BXJ3	Complement C1q tumor necrosis factor-related protein 4 OS=Homo sapiens OX=9606 GN=C1QTNF4 PE=1 SV=2	C1QTNF4	35.256	13.1	28	4	4	0	1.00147	0	1.17485	0	1.55339	0.868	0.893872	0.653763	1.44522	0.743827	0.689309	0	0.794022	0.782051	0.771938	0.687818	0.600224	0.686859	0.763333	0.641447	0.657752	0.729221	1.12321	0.927401
Q9BXJ4	Complement C1q tumor necrosis factor-related protein 3 OS=Homo sapiens OX=9606 GN=C1QTNF3 PE=1 SV=1	C1QTNF3	26.994	7.7	42	2	2	0.695947	0.719368	0	1.35733	0	0	1.23789	0.765868	0.238875	0	0.295504	0.375987	0	0.854782	0.601376	0.524046	0.344726	0.574823	0.490614	0.926546	1.02439	0.761576	0.914785	1.09191	1.42406
Q9BY67	Cell adhesion molecule 1 OS=Homo sapiens OX=9606 GN=CADM1 PE=1 SV=2	CADM1	48.509	33.9	169	8	8	0.857507	0.967974	0.484719	1.837	0.779658	2.47518	0.982947	1.24991	0.660748	0	0.766623	0.896519	0.216456	0.712614	0.600325	0.558198	0.678015	0.890458	0.768491	0.685493	0.445164	1.07482	1.03084	0.997216	1.11901
Q9BYH1	Seizure 6-like protein OS=Homo sapiens OX=9606 GN=SEZ6L PE=1 SV=1	SEZ6L	111.78	17.5	132	11	11	1.14334	1.91832	1.42386	2.78939	0.936043	2.15084	1.61074	1.01865	0.329675	0	0.495603	0.604085	0	0.529741	0.724277	0.286753	0.526891	0.516964	0.512877	0.587064	0.54074	0.951528	1.01905	1.18085	1.14814
Q9BZC7	ATP-binding cassette sub-family A member 2 OS=Homo sapiens OX=9606 GN=ABCA2 PE=1 SV=4	ABCA2	269.83	1.1	17	3	3	0	0	0	0	0	0	0.576947	0	0	0	0.712588	0.617454	0	0.6023	0.55253	0.76075	0	0.878227	0.907842	0.5037	0.669671	0.446563	0.476011	0	0.559506
Q9BZR6	Reticulon-4 receptor OS=Homo sapiens OX=9606 GN=RTN4R PE=1 SV=1	RTN4R	50.707	26.8	113	9	9	0	0	0	0.97846	0	0.369143	0.592421	0.274293	0.315706	0	0.85443	1.24076	0.111719	0.833546	0.993189	0.907365	1.10688	0.766744	0.838579	0.675952	1.11355	0.598761	0.624958	0.46114	0.644582
Q9C0A0	Contactin-associated protein-like 4 OS=Homo sapiens OX=9606 GN=CNTNAP4 PE=1 SV=3	CNTNAP4	145.27	15	85	14	14	0	0	0	0.752528	0	0	0.427368	0.272141	0	0	1.07395	0.877302	0	0.717923	0.649171	0.630622	1.00559	0.710296	0.970508	0.465031	1.48174	0.305574	0.487182	0.653008	0.488227
Q9GZX5	Zinc finger protein 350 OS=Homo sapiens OX=9606 GN=ZNF350 PE=1 SV=3	ZNF350	60.011	5.8	3	3	3	0	0	5.38385	0	0	0	0	0	0	0	0	0	0	0	0	0	0	0	0	0	0	0	0.469184	0	0
Q9H0Q3	FXYD domain-containing ion transport regulator 6 OS=Homo sapiens OX=9606 GN=FXYD6 PE=1 SV=1	FXYD6	10.542	15.8	20	2	2	0	0	0	0.994101	0	0	0.741263	1.04769	0	0	0	0	0	0	0.484777	0.837885	0	0.432763	0	0.886873	0.516365	0.637695	0	0.62501	0.590931
Q9H1U4	Multiple epidermal growth factor-like domains protein 9 OS=Homo sapiens OX=9606 GN=MEGF9 PE=2 SV=3	MEGF9	62.983	6.1	28	3	3	0	0	0	1.37992	0	0.949529	0.668316	0	0	0	0.480406	0	0	0.906695	0.701167	0.504026	0.679649	0.547069	0	0.643811	0.53625	0.499066	0.556691	1.08121	1.06306
Q9H1Z8	Augurin OS=Homo sapiens OX=9606 GN=ECRG4 PE=1 SV=1	ECRG4	17.183	13.5	9	2	2	0	0	0	0	0	0	0	0	0	0	0	0.431967	0	0	0	0.465165	0.625735	0.320339	0	0	0.424638	0.406449	0	1.06227	1.99659
Q9H299	SH3 domain-binding glutamic acid-rich-like protein 3 OS=Homo sapiens OX=9606 GN=SH3BGRL3 PE=1 SV=1	SH3BGRL3	10.438	31.2	15	2	2	0	1.55158	0	0	3.35661	0	0	0	0	0	0	0	0	0	0.429104	0	0	0.386665	0	0	0	0	0	0	0
Q9H2A7	C-X-C motif chemokine 16 OS=Homo sapiens OX=9606 GN=CXCL16 PE=2 SV=4	CXCL16	27.578	11	19	2	2	0	2.46137	6.2927	0.616968	0	3.27534	0	0	0.632809	0	1.00218	0	0.54114	0	0	0	0	0	0	0	0	0	0	0	0
Q9H2E6	Semaphorin-6A OS=Homo sapiens OX=9606 GN=SEMA6A PE=1 SV=2	SEMA6A	114.39	11	39	8	8	0	0	0	1.53634	0	0	1.05074	0.70348	0	0	0.580877	0.583197	0	0.563956	0.451688	0.665362	0.678832	0.4878	0.504631	0.684489	0.947417	0.624127	0.664678	0.825112	0.959592
Q9H2X0	Chordin OS=Homo sapiens OX=9606 GN=CHRD PE=1 SV=2	CHRD	102.03	13.6	30	10	10	0	0	2.41061	1.79008	0	1.82011	0.530526	0.884191	0	0	0.655175	1.10791	0	0	1.16966	0	0.629002	0.507556	0.760245	0.419331	0.831957	0	0.546761	1.10262	0.433809
Q9H3G5	Probable serine carboxypeptidase CPVL OS=Homo sapiens OX=9606 GN=CPVL PE=1 SV=2	CPVL	54.163	26.3	73	11	11	0	0.405526	0	0.710817	0.41476	0.546246	0.707368	0.55504	0.571344	0	0.608739	1.02185	0.312465	0.832366	0.460092	1.01865	1.01539	0.79826	1.34403	0.693026	0.989753	0.592272	1.10904	0.958513	0.971855
Q9H4D0	Calsyntenin-2 OS=Homo sapiens OX=9606 GN=CLSTN2 PE=1 SV=2	CLSTN2	107	12.8	44	10	10	0	1.16016	0	1.26174	0	0	0.914421	0.904628	0	0	0.75818	0.688473	0	0.548618	0.505261	0.665951	0.732747	0.447816	0.489789	0.545884	0.560625	0.808769	0.849621	0.99804	1.09755
Q9H4F8	SPARC-related modular calcium-binding protein 1 OS=Homo sapiens OX=9606 GN=SMOC1 PE=1 SV=1	SMOC1	48.162	7.8	26	3	3	0	1.31532	0	1.11402	0	1.22692	1.17084	0.90678	0	0	0	0	0	0.330351	0.499483	0.818454	0	0.543777	0.557403	0.457498	0.319441	0.884868	0.681434	1.20885	1.07149
Q9H8J5	MANSC domain-containing protein 1 OS=Homo sapiens OX=9606 GN=MANSC1 PE=2 SV=1	MANSC1	46.81	14.4	44	4	4	0	0.9045	0	1.7727	0	1.67288	1.00726	1.12299	0	0	0.761557	0.580691	0	0.666601	0.587195	0.400395	0.593876	0.486388	0.512052	0.705079	0.40347	0.698456	0.866998	0.987335	1.18876
Q9H8L6	Multimerin-2 OS=Homo sapiens OX=9606 GN=MMRN2 PE=1 SV=2	MMRN2	104.41	8.2	91	6	6	2.17276	2.20571	4.80391	2.18807	1.11283	2.45597	0.940947	1.06598	1.19577	1.04024	0.8958	0.853072	0.770689	0.699046	0.481626	0.577628	0.757253	0.574823	0.711596	0.487629	0.767171	0.263101	0.759011	0.946161	0.963424
Q9HAR2	Adhesion G protein-coupled receptor L3 OS=Homo sapiens OX=9606 GN=ADGRL3 PE=1 SV=2	ADGRL3	161.81	9.7	47	9	9	0	0	0	1.13314	0	0.541978	0.521684	0.259234	0.349233	0	0.796173	1.10624	0.196382	0.877789	0.911255	0.889701	0.740099	1.12754	0.554105	0.648833	1.49329	0.529151	0.726739	0.33268	0.461401
Q9HAT2	Sialate O-acetylesterase OS=Homo sapiens OX=9606 GN=SIAE PE=1 SV=1	SIAE	58.314	17.4	54	8	8	0	0	0	0	0	0	0.71621	0	0	0	0.615493	0.530559	0.274934	0.645954	0.600851	1.00982	0.597961	0.536721	0.618421	0.699555	0.938437	0.746829	0.716809	0.54431	0.63845
Q9HBR0	Putative sodium-coupled neutral amino acid transporter 10 OS=Homo sapiens OX=9606 GN=SLC38A10 PE=1 SV=2	SLC38A10	119.76	8.4	17	7	7	0	1.93771	0	1.55024	0	1.34641	1.036	0.883115	0	0	0	0	0	0.477829	0.502635	0.774293	0	0.525902	0	0.533831	0.624128	0.497886	0.540555	0.878637	0.869151
Q9HC56	Protocadherin-9 OS=Homo sapiens OX=9606 GN=PCDH9 PE=1 SV=2	PCDH9	136.06	4.7	29	4	4	0	0	0	0.912418	0	0	0.601263	0	0	0	0.553015	0.746125	0	0.643004	0.61083	0.556431	0.949222	0.656671	0.563175	0.638789	0.832598	0.658932	0.675228	0.62748	0.869151
Q9HCB6	Spondin-1 OS=Homo sapiens OX=9606 GN=SPON1 PE=1 SV=2	SPON1	90.973	26.4	161	16	16	1.17648	2.17221	0.82662	2.6156	0.96324	1.90973	1.20179	1.01757	0.182998	0	0.638289	0.584033	0	0.681938	0.512089	0.727188	0.596327	0.616217	0.750351	0.560447	0.669029	0.599351	1.16489	1.17591	0.94043
Q9HCK4	Roundabout homolog 2 OS=Homo sapiens OX=9606 GN=ROBO2 PE=1 SV=2	ROBO2	151.2	6.7	13	7	5	0	1.21305	0	1.9378	0	0	0.799474	0	0	0	0.636601	0.761164	0	0.621177	0.571963	0.54701	0	0.498148	0.59121	0.5268	0.58051	0.694916	0.623096	0.998863	0.958825
Q9HCU0	Endosialin OS=Homo sapiens OX=9606 GN=CD248 PE=1 SV=1	CD248	80.858	11.6	27	5	5	0	2.10521	0	2.2767	0	0	0.967474	1.04554	0	0	0	0	0	0.497296	0.514189	0	0	0.516023	0.661298	0	0.488783	0.482548	0	0.750177	0
Q9HCU4	Cadherin EGF LAG seven-pass G-type receptor 2 OS=Homo sapiens OX=9606 GN=CELSR2 PE=1 SV=1	CELSR2	317.45	3	52	5	5	0.824366	1.28358	0.549637	2.79113	0.682201	2.07829	0.691158	1.00897	0.484735	0	1.19468	1.20901	0.223439	0.479009	0.810938	0.614724	0.885504	0.788852	0.975456	0.323914	0.683783	0.712024	0.870721	1.24179	1.037
Q9HDB5	Neurexin-3-beta OS=Homo sapiens OX=9606 GN=NRXN3 PE=1 SV=4	NRXN3	69.304	15.2	6	7	1	0	0	0	0	0	0	0	0	0	0	0	0	0	0	0.303577	0	0	0.331628	0	0	0	0	1.06559	0	0
Q9NPD7	Neuritin OS=Homo sapiens OX=9606 GN=NRN1 PE=2 SV=1	NRN1	15.333	31	48	3	3	0.919645	1.48458	0	2.49916	0.525816	1.64941	0.880526	0.935822	0.664939	0	1.25378	0.897355	0	0.80405	0.243176	0.360355	1.25637	0.625625	0.951543	0.479092	0.80694	0.574574	0.629923	1.12979	0.872983
Q9NPG4	Protocadherin-12 OS=Homo sapiens OX=9606 GN=PCDH12 PE=1 SV=1	PCDH12	128.99	5.6	12	5	4	1.78544	1.85484	0	2.08031	0	2.65014	0.785474	1.20904	0	0	0	0	0	0	0	0	0	0	0	0	0	0	0	0.693358	0.470598
Q9NPR2	Semaphorin-4B OS=Homo sapiens OX=9606 GN=SEMA4B PE=1 SV=4	SEMA4B	92.765	12.9	56	7	7	0	0.960921	1.85665	1.78139	1.81769	2.14657	0.785474	0.744355	0	0	1.10856	0.833855	0.613583	0.630026	0.695915	0.808444	0.897758	0.774741	0.679438	0.667917	0.849917	0.387572	0.636129	0.580543	0.797871
Q9NPY3	Complement component C1q receptor OS=Homo sapiens OX=9606 GN=CD93 PE=1 SV=3	CD93	68.559	12.3	20	5	5	1.5286	4.06232	4.93808	1.65626	1.47999	4.45318	0.635895	1.68986	0	0	0	0	0	0	0.243702	0	0	0.183454	0	0	0	0.320322	0	0.625833	0.410049
Q9NQ79	Cartilage acidic protein 1 OS=Homo sapiens OX=9606 GN=CRTAC1 PE=1 SV=2	CRTAC1	71.42	36.2	385	21	21	0.97764	1.41934	0.432785	2.25932	0.641405	2.37702	0.929158	1.46505	0.466575	0.333513	0.683881	0.858085	0.232167	0.809359	0.745286	0.641221	0.813618	0.694303	0.898771	0.745254	0.896743	0.825877	0.67771	1.40895	0.961125
Q9NQX5	Neural proliferation differentiation and control protein 1 OS=Homo sapiens OX=9606 GN=NPDC1 PE=1 SV=2	NPDC1	34.516	12.9	64	3	3	1.36083	1.68205	0.536654	3.64272	0.639138	3.82159	0.427368	2.02116	1.34105	0	0.677127	0.736934	0.229548	0.416478	0.340342	0.207852	1.07829	0.789323	1.06616	0.228498	0.850559	0.527971	0.898028	1.50529	0.597829
Q9NR34	Mannosyl-oligosaccharide 1,2-alpha-mannosidase IC OS=Homo sapiens OX=9606 GN=MAN1C1 PE=1 SV=1	MAN1C1	70.91	10.3	8	4	4	0	0	0	1.36254	3.03024	0	0.691158	0	0	0	0.832478	0.872289	0	0	0.506311	0.508737	0.82097	0.395132	0.934228	0	0.720345	0	0.567241	0.822642	0.820098
Q9NRN5	Olfactomedin-like protein 3 OS=Homo sapiens OX=9606 GN=OLFML3 PE=2 SV=1	OLFML3	46.01	28.8	94	9	9	0.963141	1.38584	0	1.58674	1.23295	1.00714	1.01316	1.01004	0.625825	0	1.05284	1.33434	0.302864	0.555697	0.866086	0.754273	0.830773	0.586583	0.812193	0.502695	0.776792	0.489037	0.688882	0.993099	1.06536
Q9NRR1	Cytokine-like protein 1 OS=Homo sapiens OX=9606 GN=CYTL1 PE=1 SV=1	CYTL1	15.577	27.2	22	3	3	0	0	0	3.31425	0	0	0.871684	0	0	0	0	0.538079	0	0.460721	0.58877	0.336803	0	0.299642	0	0.347015	0.815921	0	0	0.916517	0.826996
Q9NS98	Semaphorin-3G OS=Homo sapiens OX=9606 GN=SEMA3G PE=2 SV=1	SEMA3G	86.7	15.5	28	7	7	0	0	0	1.92042	1.29867	1.59393	0.674947	0	1.2265	0	0.669528	0.92075	0	0.490807	0.627111	0	1.02356	0.460046	1.11646	0.475075	0.896101	0	0.825417	0.569838	0.697467
Q9NT99	Leucine-rich repeat-containing protein 4B OS=Homo sapiens OX=9606 GN=LRRC4B PE=2 SV=3	LRRC4B	76.433	15.1	38	8	8	0	0	0	1.51027	0	1.37628	0.767053	0.525997	0	0	0.790263	0.902368	0	0.625307	0.643393	0.598237	0.908377	0.533898	0.71407	0.59309	1.04363	0.572215	0.628061	0.531135	0.835427
Q9NX62	Golgi-resident adenosine 3',5'-bisphosphate 3'-phosphatase OS=Homo sapiens OX=9606 GN=IMPAD1 PE=1 SV=1	IMPAD1	38.681	40.4	25	9	9	0	0	0	1.63019	0	0	0.932105	0.837938	0	0	0.81137	0.704348	0	0.489037	0.483201	0	0.702522	0.482155	0.726438	0	0.825542	0.463081	0.4245	1.06474	1.26464
Q9NY47	Voltage-dependent calcium channel subunit alpha-2/delta-2 OS=Homo sapiens OX=9606 GN=CACNA2D2 PE=1 SV=2	CACNA2D2	129.82	6.8	4	5	5	0	0	0	0	0	0	0	0	0	0	0	0	0	0	0	0	0	0.474158	0	0	0.636315	0	0	0	0
Q9NY72	Sodium channel subunit beta-3 OS=Homo sapiens OX=9606 GN=SCN3B PE=1 SV=1	SCN3B	24.702	11.6	11	2	2	0	0	0	0	0	1.34001	0	0	0	0	0	0	0	0.487267	0.800434	0	0	0.556007	0	0.590077	0	0.563956	0.440015	0	0
Q9NY97	N-acetyllactosaminide beta-1,3-N-acetylglucosaminyltransferase 2 OS=Homo sapiens OX=9606 GN=B3GNT2 PE=1 SV=2	B3GNT2	46.021	19.6	28	5	5	1.63423	0	0	2.3914	2.7084	2.96808	0.634421	1.11115	0.910798	2.91824	1.10856	1.26749	0	0.517943	0.386036	0.412171	1.02111	0.35703	1.10986	0.465533	0.604243	0.330351	0.604478	0.877814	0
Q9NYQ8	Protocadherin Fat 2 OS=Homo sapiens OX=9606 GN=FAT2 PE=1 SV=2	FAT2	479.31	22.4	439	66	66	0.205056	0.0564211	0	0.834211	0.126921	0.204842	1.36316	0.193618	0.224906	0	0.740449	0.762	0.0506228	0.949168	0.82827	0.933862	1.08646	1.02264	0.643158	1.26854	1.02632	0.66955	0.856447	0.833347	1.14047
Q9NZ08	Endoplasmic reticulum aminopeptidase 1 OS=Homo sapiens OX=9606 GN=ERAP1 PE=1 SV=3	ERAP1	107.23	4.7	9	3	3	0	0	0	0	0	0	0.843684	0	0	0	0	0	0	0.578114	0.439083	0	0	0.476981	0	0	0.658125	0	0	0	0
Q9NZ53	Podocalyxin-like protein 2 OS=Homo sapiens OX=9606 GN=PODXL2 PE=1 SV=1	PODXL2	65.075	6.1	51	3	3	1.57624	1.68205	0.939144	2.92148	1.25561	4.72204	0.292526	1.36501	1.60647	0	0.865405	0.296612	0.27668	0.284338	0.604527	0.405105	0.655959	0.492033	1.22117	0.49014	0.293783	1.17805	1.10904	1.07545	0.715861
Q9NZC2	Triggering receptor expressed on myeloid cells 2 OS=Homo sapiens OX=9606 GN=TREM2 PE=1 SV=1	TREM2	25.447	16.5	9	3	3	0	0	0	1.55719	2.55429	4.50226	0.725789	0	1.01976	0	0.768311	1.06947	0.770689	0	0.326686	0.635921	0	0.397484	0.504631	0	0.636315	0	0.749081	0.593718	0
Q9NZK5	Adenosine deaminase 2 OS=Homo sapiens OX=9606 GN=ADA2 PE=1 SV=2	ADA2	58.933	23.9	49	9	9	0.824366	0.807526	1.11226	2.15157	10.3781	4.49586	0.437684	1.2198	1.06306	0.460566	1.56448	0.869783	0.705228	0.704945	0.941718	0.687737	0	0.142059	0.167386	0.377649	0.243108	0.460131	0.425741	0	0.305812
Q9NZP8	Complement C1r subcomponent-like protein OS=Homo sapiens OX=9606 GN=C1RL PE=1 SV=2	C1RL	53.498	15	79	6	5	3.3596	2.13695	5.33191	1.03407	3.00304	1.91399	0.727263	0.913234	2.08422	4.1173	0.801239	0.992605	1.16345	0.437715	0.725327	0.642398	0.553849	0.264832	0.585438	0.511232	0.561908	0.434765	0.567241	0.571485	0.672174
Q9P0K1	Disintegrin and metalloproteinase domain-containing protein 22 OS=Homo sapiens OX=9606 GN=ADAM22 PE=1 SV=1	ADAM22	100.43	21.9	148	14	14	0.209198	0.469	0.238032	1.44423	0.276507	0.652934	0.787684	0.644319	0.28218	0.0992599	0.715965	1.04357	0.161469	1.30901	0.983735	1.15114	1.07911	1.12754	0.974631	0.852222	1.12766	0.685478	0.881272	0.915693	0.801704
Q9P0K9	DOMON domain-containing protein FRRS1L OS=Homo sapiens OX=9606 GN=FRRS1L PE=1 SV=2	FRRS1L	37.27	21.2	41	6	6	1.87243	1.52337	0	1.93433	0	1.276	0.579895	1.07458	0	0	0.710055	0.879809	0	0.497886	0.592447	0.572329	0.689452	0.647264	0.533491	0.83364	0.601677	0.713204	0.712465	0.876167	0.774111
Q9P121	Neurotrimin OS=Homo sapiens OX=9606 GN=NTM PE=1 SV=1	NTM	37.971	37.8	269	14	10	0.855435	1.06495	0.527998	2.01427	1.15362	1.90973	0.823053	1.109	0.504292	0.150875	0.976853	1.03605	0.281917	0.796381	0.654423	0.760161	0.984348	0.777093	0.942473	0.787941	0.908289	0.689607	0.810522	1.01039	1.11748
Q9P232	Contactin-3 OS=Homo sapiens OX=9606 GN=CNTN3 PE=1 SV=3	CNTN3	112.88	14.7	38	11	11	0	0	0	2.4644	0	0	0.80021	0.758339	0	0	0.830789	0	0	0.562186	0.884994	0.37802	0	0.461457	0	0.525796	0.523421	0.4035	0.482217	1.0071	0.766447
Q9P2E7	Protocadherin-10 OS=Homo sapiens OX=9606 GN=PCDH10 PE=2 SV=2	PCDH10	112.93	4.9	16	4	4	0	0	0	1.26696	0	1.58966	1.07063	0.89172	0	0	0	0	0	0.959197	0.727428	0.548777	0.841393	0.581408	0.768491	0.431886	0.513158	0.626487	0.488423	0.744412	0.531148
Q9P2S2	Neurexin-2 OS=Homo sapiens OX=9606 GN=NRXN2 PE=2 SV=1	NRXN2	184.98	28.3	294	38	28	0.447395	0.650605	0	2.79982	1.08789	1.87132	0.929895	0.699178	0.428858	0	0.972631	1.03187	0.0349123	0.563366	0.746861	0.654763	1.08401	0.665609	0.742105	0.821086	1.12382	0.481958	0.752805	0.986511	0.806302
Q9UBG0	C-type mannose receptor 2 OS=Homo sapiens OX=9606 GN=MRC2 PE=1 SV=2	MRC2	166.67	3.7	17	4	4	0	0	0	1.26348	0	1.92893	0.691895	1.05845	0	0	0.664463	0.617454	0	0	0.434356	0	0	0.962899	0.705	0.47859	0	0.768065	0	0.770763	0
Q9UBP4	Dickkopf-related protein 3 OS=Homo sapiens OX=9606 GN=DKK3 PE=1 SV=2	DKK3	38.39	60.6	504	15	15	0.565457	0.800474	0.406818	1.22351	0.666335	1.39762	0.665368	0.634638	0.998805	0.30175	1.25969	1.15804	0.314211	0.857142	1.01787	0.817865	1.26291	0.824602	1.4001	0.843684	1.24697	0.475469	0.711224	0.655478	0.656079
Q9UBQ6	Exostosin-like 2 OS=Homo sapiens OX=9606 GN=EXTL2 PE=1 SV=1	EXTL2	37.465	13.9	21	3	3	0	3.21424	0	2.21935	0.970039	1.308	0.811263	1.44891	0.744564	0	0.966721	0.918243	0	0.622357	0.182251	0.246125	1.02519	0.468984	1.19479	0.27018	0.733815	0.591092	0	1.10591	0.831595
Q9UBR2	Cathepsin Z OS=Homo sapiens OX=9606 GN=CTSZ PE=1 SV=1	CTSZ	33.868	30.7	78	8	8	0	1.30121	2.43225	0	0	0.900452	0.573263	0.519543	1.27679	0	0.462675	0.854743	0.980162	0.887818	1.07197	0.900888	0.821787	0.864116	0.585438	0.506211	0.653634	0.825287	0.582757	0.497373	0.621589
Q9UBX1	Cathepsin F OS=Homo sapiens OX=9606 GN=CTSF PE=1 SV=1	CTSF	53.365	21.7	50	8	8	0	0.946816	0	1.5207	0.838585	0.817235	0.874631	0.89925	0	0	0.597763	0.675941	0	0.60053	0.462193	0.982734	0.70579	0.57153	0.846824	0.51525	1.26108	0.289057	1.03953	0.918163	1.03394
Q9UBX5	Fibulin-5 OS=Homo sapiens OX=9606 GN=FBLN5 PE=1 SV=1	FBLN5	50.18	29	107	9	9	0.975569	0.953868	1.77442	1.32257	1.06976	1.71342	1.24526	0.959487	0.61884	0	0.821502	0.84221	0.477425	0.522072	0.956949	0.674783	0.814435	0.539073	0.960614	0.603636	0.785131	0.648313	0.799351	0.931339	1.44322
Q9UBX7	Kallikrein-11 OS=Homo sapiens OX=9606 GN=KLK11 PE=1 SV=2	KLK11	31.059	20.6	18	4	4	0	0	0	0	0	0	0.560737	0	0	0	1.13643	0.653381	0	0.479598	0.459041	0.729543	0.526891	0.302934	1.39021	0.631257	0.511233	0.788712	0.668401	0.611834	0
Q9UGM5	Fetuin-B OS=Homo sapiens OX=9606 GN=FETUB PE=1 SV=2	FETUB	42.054	28	120	8	8	4.70593	1.11961	0	1.16094	4.56236	0	0.346316	1.0165	2.31192	5.91986	0.591853	0.848894	1.1041	0.543899	0.342443	0.584105	1.0644	0.342918	0.827859	0.388697	0.570888	0.246583	0.554829	0.393616	0.623888
Q9UHC6	Contactin-associated protein-like 2 OS=Homo sapiens OX=9606 GN=CNTNAP2 PE=1 SV=1	CNTNAP2	148.17	19.2	126	17	17	0	0	0	1.20439	0	0	0.450947	0	0	0	0.78773	0.756987	0	0.677219	0.798858	0.385086	1.24167	0.504263	0.841877	0.459507	0.924325	0.543899	0.490906	0.744412	0.725059
Q9UHG2	ProSAAS OS=Homo sapiens OX=9606 GN=PCSK1N PE=1 SV=1	PCSK1N	27.372	65.4	356	13	13	1.50996	1.44226	0.813636	2.56346	0.899779	2.20205	0.855474	1.30908	0.847937	0.496299	1.06128	0.934954	0.296754	0.627666	0.620284	0.783714	0.896941	0.84577	0.796526	0.688004	1.05582	0.366925	0.672746	0.91487	0.968023
Q9UHG3	Prenylcysteine oxidase 1 OS=Homo sapiens OX=9606 GN=PCYOX1 PE=1 SV=3	PCYOX1	56.639	9.9	6	4	4	0	0	0	0	0	0	0	0	0	2.3068	0.645044	0	0	1.21876	0	0.346224	0	0	0	0	0	0	0	0	0
Q9UHL4	Dipeptidyl peptidase 2 OS=Homo sapiens OX=9606 GN=DPP7 PE=1 SV=3	DPP7	54.341	10.4	45	4	4	0	0	0	0	0.768326	0	0.753789	0	0	0	0.316612	0.625809	0	0.814079	0.661251	0.638277	0.919814	0.611984	0.491438	0.573504	1.29187	0.410579	0.742875	0.592071	0
Q9UJJ9	N-acetylglucosamine-1-phosphotransferase subunit gamma OS=Homo sapiens OX=9606 GN=GNPTG PE=1 SV=1	GNPTG	33.973	36.1	50	7	7	1.11642	0	2.24615	1.71882	0	2.07616	0.926947	0.894947	0	0	1.11194	0.902368	0	0.497886	0.569863	0.834352	0.972094	0.422885	0.795701	0.548395	0.801809	0.359256	0.823555	0.692534	0.746519
Q9UK55	Protein Z-dependent protease inhibitor OS=Homo sapiens OX=9606 GN=SERPINA10 PE=1 SV=1	SERPINA10	50.706	17.3	21	5	5	2.95156	3.36411	10.2181	0.881135	3.4722	1.29093	0.344105	0	3.11236	2.87457	0	0.482934	2.01706	0.293776	0	0	0.349627	0	0.545859	0.21293	0.247599	0	0.443739	0.50149	0.484395
Q9UKB5	Adherens junction-associated protein 1 OS=Homo sapiens OX=9606 GN=AJAP1 PE=1 SV=1	AJAP1	44.536	9	12	2	2	0	0	0	1.63192	0	0	0.708842	0.979924	0	0	0	0	0	0.504965	0.716399	0.571152	0	0.496267	0	0.594094	0.524704	0.548618	0.50518	0.946161	0.803236
Q9UKJ1	Paired immunoglobulin-like type 2 receptor alpha OS=Homo sapiens OX=9606 GN=PILRA PE=1 SV=3	PILRA	34.004	6.3	17	2	2	0	0	0	0	0	0	0.531263	0	0	0	0.939704	0.924927	0	0.566316	0.920709	0.602359	0	0.323632	0	0.470053	0.530477	0	0.541175	0	0
Q9UKU9	Angiopoietin-related protein 2 OS=Homo sapiens OX=9606 GN=ANGPTL2 PE=1 SV=1	ANGPTL2	57.104	11.2	18	5	5	0	0	0	0	0	0	0	0.831484	0	0	0	0	0	0.352767	0.260509	0	0	0.317046	0	0	0	0	0.665919	1.23931	1.44169
Q9ULB1	Neurexin-1 OS=Homo sapiens OX=9606 GN=NRXN1 PE=2 SV=1	NRXN1	161.88	30.1	354	35	24	0.32519	1.16192	0	2.46787	0.913378	1.91186	1.06695	1.01757	0.332469	0	0.814748	0.753644	0.072443	0.66719	0.678058	0.568796	0.984348	0.693833	0.764368	0.713616	0.744079	0.619408	0.856447	1.18414	1.10598
Q9ULF5	Zinc transporter ZIP10 OS=Homo sapiens OX=9606 GN=SLC39A10 PE=1 SV=2	SLC39A10	94.131	7.5	21	4	4	0	1.34882	0	1.55546	0	1.8073	0	0.916461	0	0	0.729473	0.883987	0	0.697866	0.700642	0.537	0	0.534839	0	0.553919	0.835805	0.497886	0.610684	0.782292	0.742687
Q9ULI3	Protein HEG homolog 1 OS=Homo sapiens OX=9606 GN=HEG1 PE=1 SV=3	HEG1	147.46	3.3	19	4	4	0	1.49868	3.76523	2.73899	0	1.97161	1.26	2.04483	0	0	0.436502	0	0.425057	0.489627	0	0.43278	0.615115	0.301053	0.719017	0.431384	0.515082	0	0.466081	1.6074	0.744986
Q9UM22	Mammalian ependymin-related protein 1 OS=Homo sapiens OX=9606 GN=EPDR1 PE=1 SV=2	EPDR1	25.437	8.9	4	2	2	0	0	0	0	0	0	0	0	0	0	0	0	0	0.566316	0	0	0	0.579527	0	0	0	0.476649	0	0	0
Q9UMF0	Intercellular adhesion molecule 5 OS=Homo sapiens OX=9606 GN=ICAM5 PE=1 SV=3	ICAM5	97.115	14.3	81	10	10	0	0.825158	0	1.94302	0	1.8073	0.566631	0.647546	0	0	0.736228	0.96921	0	0.657162	0.668604	0.333859	1.1608	0.517905	0.954017	0.406776	0.914703	0.489627	0.77825	1.12732	0.645348
Q9UN36	Protein NDRG2 OS=Homo sapiens OX=9606 GN=NDRG2 PE=1 SV=2	NDRG2	40.798	14.3	26	3	3	0	0	0	0.865494	0	0.862044	0.485579	0.507711	0	0	0.897489	0.936625	0	0.771015	0.665452	1.03396	0.78176	0.451109	0.809719	0.647829	0.892894	0.383443	0.683296	0.421614	1.23398
Q9UNN8	Endothelial protein C receptor OS=Homo sapiens OX=9606 GN=PROCR PE=1 SV=1	PROCR	26.671	26.1	58	5	5	2.22247	2.37321	4.9727	2.32884	4.18159	3.64235	0.532	0.975622	0.730594	0	0	0.787901	0.814329	0.366925	0.475848	0.517569	0.492582	0.482155	0.677789	0.428371	0.516365	0.494346	0.747219	0	0.731957
Q9UNW1	Multiple inositol polyphosphate phosphatase 1 OS=Homo sapiens OX=9606 GN=MINPP1 PE=1 SV=1	MINPP1	55.051	29.6	56	10	10	1.45818	2.02058	2.9213	2.52349	2.20299	3.2412	0.934316	1.0251	1.11196	0	0.961655	1.00514	0.638895	0.548618	0.477949	0.529934	0.853646	0.516023	0.890526	0.452978	0.556776	0.551568	0.592686	0.796291	0.653013
Q9UP79	A disintegrin and metalloproteinase with thrombospondin motifs 8 OS=Homo sapiens OX=9606 GN=ADAMTS8 PE=2 SV=2	ADAMTS8	96.459	7	24	5	5	0	1.11784	0	2.65731	0	2.09323	0.799474	1.37899	0	0	0.655175	0.779546	0	0.47075	0.583518	0.602948	0.445203	0	0	0.385182	0.53625	0	0.754046	1.27637	0.715095
Q9UPU3	VPS10 domain-containing receptor SorCS3 OS=Homo sapiens OX=9606 GN=SORCS3 PE=2 SV=2	SORCS3	135.75	5.4	75	7	6	0.656593	1.13018	0	1.86307	0.505418	1.84785	0.780316	1.10255	0	0	0.677971	0.782052	0	0.596991	0.82722	0.565263	0.853646	0.632681	0.789105	0.647327	0.633108	0.450103	0.71805	1.2986	1.06613
Q9UQ52	Contactin-6 OS=Homo sapiens OX=9606 GN=CNTN6 PE=1 SV=1	CNTN6	113.95	17.3	45	11	10	0	0	0	0.740362	0	1.61527	0.769263	0	0	0	0.502357	0.740276	0	0.595811	0.696966	0.643576	0.668213	0.90457	0.642333	0.600121	0.680575	0.693737	0.755908	0.64395	0.699
Q9UQM7	Calcium/calmodulin-dependent protein kinase type II subunit alpha OS=Homo sapiens OX=9606 GN=CAMK2A PE=1 SV=2	CAMK2A	54.087	13.6	25	4	4	0	0	0	1.20265	0	0	0.697789	0	0	0	0.753114	0	0	0.648313	0	0	1.17141	0.517905	0.666245	0	0.618996	0.859502	0.771423	0.651361	0.438408
Q9Y240	C-type lectin domain family 11 member A OS=Homo sapiens OX=9606 GN=CLEC11A PE=1 SV=1	CLEC11A	35.694	18.6	15	5	5	2.35089	0	0	2.94928	1.44599	4.12885	0	1.03801	0	0	0	0	0	0	0	0	0.563651	0.38102	0.747877	0.308849	0.631825	0.367515	0.806178	0.699122	0.654546
Q9Y279	V-set and immunoglobulin domain-containing protein 4 OS=Homo sapiens OX=9606 GN=VSIG4 PE=1 SV=1	VSIG4	43.987	39.3	153	12	12	1.54103	3.64445	20.7737	1.05667	4.27679	7.21428	0.18421	1.22195	1.78947	1.07598	0.386688	0.481263	1.35896	0.155737	0.348745	0.709523	0.133969	0.193803	0.173982	0.143627	0.217451	0.321502	0.547382	0.444671	0.361763
Q9Y2I2	Netrin-G1 OS=Homo sapiens OX=9606 GN=NTNG1 PE=1 SV=3	NTNG1	60.54	11.1	14	4	4	0	0	0	0	0	0	0	0	0	0	0	0	0	0.622357	0	0	0	0.479803	0	0	0.593338	0	0	0	0
Q9Y2T3	Guanine deaminase OS=Homo sapiens OX=9606 GN=GDA PE=1 SV=1	GDA	51.002	47.4	149	17	17	0.633809	1.54982	0	2.61386	1.81316	2.46664	0.836316	1.14773	0.331072	0	0.91353	0.73025	0.164088	0.840625	0.643918	0.379198	0.896941	0.644441	0.723965	0.481101	0.50546	1.1285	0.69757	1.30519	0.584033
Q9Y4C0	Neurexin-3 OS=Homo sapiens OX=9606 GN=NRXN3 PE=1 SV=4	NRXN3	180.6	26.2	326	33	23	0.447395	0.664711	0	1.71535	0.611941	1.47657	0.755263	0.804592	0.583917	0	0.885669	1.02686	0.144013	0.877789	0.811989	0.600004	1.1224	0.69101	1.04719	0.677458	1.03465	0.710254	0.704397	1.02851	0.84999
Q9Y4L1	Hypoxia up-regulated protein 1 OS=Homo sapiens OX=9606 GN=HYOU1 PE=1 SV=1	HYOU1	111.33	6.7	55	5	5	0	0.87629	0	1.58848	0	1.53205	0.722842	0.595915	0	0	1.06466	0.805447	0	0.635925	1.00684	0.707757	0.748268	0.805316	0.430421	0.517259	0.790904	0.381673	0.786318	0.58466	0.67294
Q9Y5F6	Protocadherin gamma-C5 OS=Homo sapiens OX=9606 GN=PCDHGC5 PE=2 SV=1	PCDHGC5	101.92	14.9	50	8	8	0	0	0	1.88393	0	0.919656	0.551895	0.598066	0	0	1.0292	1.02185	0	0.756267	0.640767	0.289697	1.46059	0.284119	1.08925	0.614182	1.03658	0.237145	0.463599	1.05486	0.584799
Q9Y5I4	Protocadherin alpha-C2 OS=Homo sapiens OX=9606 GN=PCDHAC2 PE=2 SV=1	PCDHAC2	109.45	15.2	57	9	9	0	0.779316	0	1.87002	0	1.64727	0.612316	0.649697	0.797647	0	0.554704	0.660901	0	0.621177	0.538875	0.736609	0.825055	0.715471	0.871561	0.823597	0.713289	0.73562	0.706879	0.757588	0.981819
Q9Y5Y7	Lymphatic vessel endothelial hyaluronic acid receptor 1 OS=Homo sapiens OX=9606 GN=LYVE1 PE=1 SV=2	LYVE1	35.213	24.2	68	8	8	2.51245	4.54718	14.5632	1.64409	0.666335	5.39204	0.685263	1.26605	1.01277	1.03627	0.314079	1.03605	0.591763	0.465441	0.264185	0.465165	0.472977	0.462398	0.48814	0.33898	0.448371	0.492577	0.309066	0.602776	0.779477
Q9Y617	Phosphoserine aminotransferase OS=Homo sapiens OX=9606 GN=PSAT1 PE=1 SV=2	PSAT1	40.422	17	10	5	5	0	0	0	0	0	0	0.848842	0	0	0	0	0	0	0.913774	0.518391	0.520513	0	0.462869	0.590386	0.382169	0	0.53564	0.814866	0.747706	0.641516
Q9Y639	Neuroplastin OS=Homo sapiens OX=9606 GN=NPTN PE=1 SV=2	NPTN	44.387	8.3	12	2	2	0	0	0	1.02538	0	0	0	0	0	0	0.484627	0.732756	0	0.796971	0.977433	0.572918	0.823421	0.61904	0.681087	0.456996	0.692121	0.540949	0.588342	0	0.590164
Q9Y646	Carboxypeptidase Q OS=Homo sapiens OX=9606 GN=CPQ PE=1 SV=1	CPQ	51.887	20.6	56	7	7	0.492963	0.292684	0	0.604803	0.54848	0.281658	0.915158	0.402296	0.28218	0	0.617182	0.947486	0.211219	1.12437	0.821968	0.558198	1.2237	1.08473	1.02246	0.715123	1.69278	0.386392	1.168	0.553368	0.932
Q9Y6N7	Roundabout homolog 1 OS=Homo sapiens OX=9606 GN=ROBO1 PE=1 SV=1	ROBO1	180.93	11.8	71	16	14	0.886504	0.906263	0	2.72509	1.06523	2.03135	0.865053	1.01972	0.437239	0	0.971787	0.756987	0.209474	0.497296	0.690138	0.754273	0.852829	0.693362	0.540087	0.651344	0.826184	0.816438	0.89989	0.862168	0.964957
Q9Y6N8	Cadherin-10 OS=Homo sapiens OX=9606 GN=CDH10 PE=1 SV=2	CDH10	88.45	9.6	22	5	4	0	0	0	1.92737	0	1.2888	0.527579	0	0	0	0.784353	0.909888	0	0.746829	0.644969	0.564675	0.990066	0.551303	0.545035	0.680974	0.925608	0.380493	0.441877	0.73206	0.772579
Q9Y6R7	IgGFc-binding protein OS=Homo sapiens OX=9606 GN=FCGBP PE=1 SV=3	FCGBP	572.01	47.9	1295	118	118	0.890647	5.54513	11.2654	0.91068	1.16495	13.7906	0.0663158	1.25637	5.0038	1.02833	0.639134	0.617454	0.940886	0.20352	0.144435	0.123651	0.165828	0.0677369	0.165737	0.191838	0.574737	0.184642	0.173151	0.145753	0.170918
